# Supplementary material for: Recording and Simulating Proton-Related Metabolism in Bacterial Cell Suspensions
Source: Front Microbiol. 2021 Apr 29;12:654065. doi: 10.3389/fmicb.2021.654065 (PMC8117226; doi:10.3389/fmicb.2021.654065)
Supplement: Supplementary file 3 [file Data_Sheet_3.zip]

Archive with 8 entries (8 files):
- Fig2_2nd_H+pulse.H+
- Fig2_Sulfate.H+
- Fig2Nitrate.H+
- Fig3.H+
- Fig4_Nitrate.H+
- Fig4_Nitrite.H+
- Fig5A_SO4-cells.H+
- Fig5B_NO3-cells.H+
