# Supplementary material for: Recording and Simulating Proton-Related Metabolism in Bacterial Cell Suspensions
Source: Front Microbiol. 2021 Apr 29;12:654065. doi: 10.3389/fmicb.2021.654065 (PMC8117226; doi:10.3389/fmicb.2021.654065)
Supplement: Supplementary file 3 [file Data_Sheet_3.zip › Fig2_2nd_H+pulse.H+]

H+ PROTON.exe Parameter and Data File, (c) 1986-2021 Heribert Cypionka
D. desulfuricans CSN:  2nd H+ pulse
 1: Cell suspension OD ;  1.00
 2: Cells per ml (OD=1) [*10^8] ;  3.30
 3: Volume/cell [*10^-15 l] ;  0.390
 4: Surface/cell [�m^2] ;  3.70
 5: Cytopl. buffer (mV/mM H+) ;  1.00
 6: pHi ;  7.70
 7: Membrane potential (mV) ;  -150
 8: Vectorial H+/e- transloc. ;  1.00
 9: ATPase (1/s) ;  0.800
10: H+/ATP ;  4.00
11: mV at pH=7 ;  0.0000
12: mV per pH ;  -58.0
13: pHo at t=0 (mV) ;  -8.73
14: Buffer (mV/�M H+) ;  1.16
15: Reaction volume (ml) ;  2.00
16: Response (1/s) ;  0.140
17: Drift (mV/min) ;  0.0000
18: Step (s) ;  3.00
19: Stop after (s) ;   600
20: (not used) ;  0.0000
21: Time(Electron acceptor pulse) ;  40.0
22: Electron acceptor pulse ;  0.0000
23: Electrons / reduction ;  8.00
24: H+ / uptake ;  0.0000
25: Charges / uptake ;  0.0000
26: Vmax / uptake ;   100
27: Km / uptake ;  1.00
28: Vmax / reduction ;  0.480
29: Km / reduction ;  0.270
30: H+i / reduction ;  0.0000
31: H+ / release ;  -2.00
32: Charges / release ;  0.0000
33: (not used) ;  0.0000
34: Time(Electron donor pulse) ;  0.0000
35: Electron donor pulse ;  1000
36: Electrons / oxidation ;  2.00
37: H+ / uptake ;  0.0000
38: Charges / uptake ;  0.0000
39: Vmax / uptake ;  10.0
40: Km / uptake ;  0.0000
41: Vmax / oxidation ;  10.0
42: Km / oxidation ;  0.0000
43: H+i / oxidation ;  0.0000
44: H+ / release ;  0.0000
45: Charges / release ;  0.0000
46: Time(H+ pulse) ;   540
47: H+ pulse ;  22.5
48: Time(OH- pulse) ;  0.0000
49: OH- pulse ;  0.0000
50: Plot MP & pHi (0/1) ;  0.0000
51: Time, Start ;  0.0000
52: Time, Range ;  10.0
53: Channel 1, Scale ;  50.0
54: Channel 1, Midpoint ;  -13.0
55: Channel 2, Scale ;  20.0
56: Channel 2, Midpoint ;  0.0000
57: Channel 3, Scale ;  50.0
58: Channel 3, Midpoint ;  0.0000
59: Channel 4, Scale ;   100
60: Channel 4, Midpoint ;  0.0000
61: Active Channels (Code 1+2+4+8) ;  1.00
Time (s);pH (mV);Acc.(out);Acc.(red);ATP cons.;MP (mV);pHi;pmf (mV)
  0;-8.73;0.00;0.00;0.00;-150;7.70;-182
  3;-8.73;0.00;0.00;0.00;-150;7.70;-182
  6;-8.73;0.00;0.00;0.00;-150;7.70;-182
  9;-8.73;0.00;0.00;0.00;-150;7.70;-182
 12;-8.73;0.00;0.00;0.00;-150;7.70;-182
 15;-8.73;0.00;0.00;0.00;-150;7.70;-182
 18;-8.73;0.00;0.00;0.00;-150;7.70;-182
 21;-8.73;0.00;0.00;0.00;-150;7.70;-182
 24;-8.73;0.00;0.00;0.00;-150;7.70;-182
 27;-8.73;0.00;0.00;0.00;-150;7.70;-182
 30;-8.73;0.00;0.00;0.00;-150;7.70;-182
 33;-8.73;0.00;0.00;0.00;-150;7.70;-182
 36;-8.73;0.00;0.00;0.00;-150;7.70;-182
 39;-8.73;0.00;0.00;0.00;-150;7.70;-182
 42;-8.73;0.00;0.00;0.00;-150;7.70;-182
 45;-8.73;0.00;0.00;0.00;-150;7.70;-182
 48;-8.73;0.00;0.00;0.00;-150;7.70;-182
 51;-8.73;0.00;0.00;0.00;-150;7.70;-182
 54;-8.73;0.00;0.00;0.00;-150;7.70;-182
 57;-8.73;0.00;0.00;0.00;-150;7.70;-182
 60;-8.73;0.00;0.00;0.00;-150;7.70;-182
 63;-8.73;0.00;0.00;0.00;-150;7.70;-182
 66;-8.73;0.00;0.00;0.00;-150;7.70;-182
 69;-8.73;0.00;0.00;0.00;-150;7.70;-182
 72;-8.73;0.00;0.00;0.00;-150;7.70;-182
 75;-8.73;0.00;0.00;0.00;-150;7.70;-182
 78;-8.73;0.00;0.00;0.00;-150;7.70;-182
 81;-8.73;0.00;0.00;0.00;-150;7.70;-182
 84;-8.73;0.00;0.00;0.00;-150;7.70;-182
 87;-8.73;0.00;0.00;0.00;-150;7.70;-182
 90;-8.73;0.00;0.00;0.00;-150;7.70;-182
 93;-8.73;0.00;0.00;0.00;-150;7.70;-182
 96;-8.73;0.00;0.00;0.00;-150;7.70;-182
 99;-8.73;0.00;0.00;0.00;-150;7.70;-182
102;-8.73;0.00;0.00;0.00;-150;7.70;-182
105;-8.73;0.00;0.00;0.00;-150;7.70;-182
108;-8.73;0.00;0.00;0.00;-150;7.70;-182
111;-8.73;0.00;0.00;0.00;-150;7.70;-182
114;-8.73;0.00;0.00;0.00;-150;7.70;-182
117;-8.73;0.00;0.00;0.00;-150;7.70;-182
120;-8.73;0.00;0.00;0.00;-150;7.70;-182
123;-8.73;0.00;0.00;0.00;-150;7.70;-182
126;-8.73;0.00;0.00;0.00;-150;7.70;-182
129;-8.73;0.00;0.00;0.00;-150;7.70;-182
132;-8.73;0.00;0.00;0.00;-150;7.70;-182
135;-8.73;0.00;0.00;0.00;-150;7.70;-182
138;-8.73;0.00;0.00;0.00;-150;7.70;-182
141;-8.73;0.00;0.00;0.00;-150;7.70;-182
144;-8.73;0.00;0.00;0.00;-150;7.70;-182
147;-8.73;0.00;0.00;0.00;-150;7.70;-182
150;-8.73;0.00;0.00;0.00;-150;7.70;-182
153;-8.73;0.00;0.00;0.00;-150;7.70;-182
156;-8.73;0.00;0.00;0.00;-150;7.70;-182
159;-8.73;0.00;0.00;0.00;-150;7.70;-182
162;-8.73;0.00;0.00;0.00;-150;7.70;-182
165;-8.73;0.00;0.00;0.00;-150;7.70;-182
168;-8.73;0.00;0.00;0.00;-150;7.70;-182
171;-8.73;0.00;0.00;0.00;-150;7.70;-182
174;-8.73;0.00;0.00;0.00;-150;7.70;-182
177;-8.73;0.00;0.00;0.00;-150;7.70;-182
180;-8.73;0.00;0.00;0.00;-150;7.70;-182
183;-8.73;0.00;0.00;0.00;-150;7.70;-182
186;-8.73;0.00;0.00;0.00;-150;7.70;-182
189;-8.73;0.00;0.00;0.00;-150;7.70;-182
192;-8.73;0.00;0.00;0.00;-150;7.70;-182
195;-8.73;0.00;0.00;0.00;-150;7.70;-182
198;-8.73;0.00;0.00;0.00;-150;7.70;-182
201;-8.73;0.00;0.00;0.00;-150;7.70;-182
204;-8.73;0.00;0.00;0.00;-150;7.70;-182
207;-8.73;0.00;0.00;0.00;-150;7.70;-182
210;-8.73;0.00;0.00;0.00;-150;7.70;-182
213;-8.73;0.00;0.00;0.00;-150;7.70;-182
216;-8.73;0.00;0.00;0.00;-150;7.70;-182
219;-8.73;0.00;0.00;0.00;-150;7.70;-182
222;-8.73;0.00;0.00;0.00;-150;7.70;-182
225;-8.73;0.00;0.00;0.00;-150;7.70;-182
228;-8.73;0.00;0.00;0.00;-150;7.70;-182
231;-8.73;0.00;0.00;0.00;-150;7.70;-182
234;-8.73;0.00;0.00;0.00;-150;7.70;-182
237;-8.73;0.00;0.00;0.00;-150;7.70;-182
240;-8.73;0.00;0.00;0.00;-150;7.70;-182
243;-8.73;0.00;0.00;0.00;-150;7.70;-182
246;-8.73;0.00;0.00;0.00;-150;7.70;-182
249;-8.73;0.00;0.00;0.00;-150;7.70;-182
252;-8.73;0.00;0.00;0.00;-150;7.70;-182
255;-8.73;0.00;0.00;0.00;-150;7.70;-182
258;-8.73;0.00;0.00;0.00;-150;7.70;-182
261;-8.73;0.00;0.00;0.00;-150;7.70;-182
264;-8.73;0.00;0.00;0.00;-150;7.70;-182
267;-8.73;0.00;0.00;0.00;-150;7.70;-182
270;-8.73;0.00;0.00;0.00;-150;7.70;-182
273;-8.73;0.00;0.00;0.00;-150;7.70;-182
276;-8.73;0.00;0.00;0.00;-150;7.70;-182
279;-8.73;0.00;0.00;0.00;-150;7.70;-182
282;-8.73;0.00;0.00;0.00;-150;7.70;-182
285;-8.73;0.00;0.00;0.00;-150;7.70;-182
288;-8.73;0.00;0.00;0.00;-150;7.70;-182
291;-8.73;0.00;0.00;0.00;-150;7.70;-182
294;-8.73;0.00;0.00;0.00;-150;7.70;-182
297;-8.73;0.00;0.00;0.00;-150;7.70;-182
300;-8.73;0.00;0.00;0.00;-150;7.70;-182
303;-8.73;0.00;0.00;0.00;-150;7.70;-182
306;-8.73;0.00;0.00;0.00;-150;7.70;-182
309;-8.73;0.00;0.00;0.00;-150;7.70;-182
312;-8.73;0.00;0.00;0.00;-150;7.70;-182
315;-8.73;0.00;0.00;0.00;-150;7.70;-182
318;-8.73;0.00;0.00;0.00;-150;7.70;-182
321;-8.73;0.00;0.00;0.00;-150;7.70;-182
324;-8.73;0.00;0.00;0.00;-150;7.70;-182
327;-8.73;0.00;0.00;0.00;-150;7.70;-182
330;-8.73;0.00;0.00;0.00;-150;7.70;-182
333;-8.73;0.00;0.00;0.00;-150;7.70;-182
336;-8.73;0.00;0.00;0.00;-150;7.70;-182
339;-8.73;0.00;0.00;0.00;-150;7.70;-182
342;-8.73;0.00;0.00;0.00;-150;7.70;-182
345;-8.73;0.00;0.00;0.00;-150;7.70;-182
348;-8.73;0.00;0.00;0.00;-150;7.70;-182
351;-8.73;0.00;0.00;0.00;-150;7.70;-182
354;-8.73;0.00;0.00;0.00;-150;7.70;-182
357;-8.73;0.00;0.00;0.00;-150;7.70;-182
360;-8.73;0.00;0.00;0.00;-150;7.70;-182
363;-8.73;0.00;0.00;0.00;-150;7.70;-182
366;-8.73;0.00;0.00;0.00;-150;7.70;-182
369;-8.73;0.00;0.00;0.00;-150;7.70;-182
372;-8.73;0.00;0.00;0.00;-150;7.70;-182
375;-8.73;0.00;0.00;0.00;-150;7.70;-182
378;-8.73;0.00;0.00;0.00;-150;7.70;-182
381;-8.73;0.00;0.00;0.00;-150;7.70;-182
384;-8.73;0.00;0.00;0.00;-150;7.70;-182
387;-8.73;0.00;0.00;0.00;-150;7.70;-182
390;-8.73;0.00;0.00;0.00;-150;7.70;-182
393;-8.73;0.00;0.00;0.00;-150;7.70;-182
396;-8.73;0.00;0.00;0.00;-150;7.70;-182
399;-8.73;0.00;0.00;0.00;-150;7.70;-182
402;-8.73;0.00;0.00;0.00;-150;7.70;-182
405;-8.73;0.00;0.00;0.00;-150;7.70;-182
408;-8.73;0.00;0.00;0.00;-150;7.70;-182
411;-8.73;0.00;0.00;0.00;-150;7.70;-182
414;-8.73;0.00;0.00;0.00;-150;7.70;-182
417;-8.73;0.00;0.00;0.00;-150;7.70;-182
420;-8.73;0.00;0.00;0.00;-150;7.70;-182
423;-8.73;0.00;0.00;0.00;-150;7.70;-182
426;-8.73;0.00;0.00;0.00;-150;7.70;-182
429;-8.73;0.00;0.00;0.00;-150;7.70;-182
432;-8.73;0.00;0.00;0.00;-150;7.70;-182
435;-8.73;0.00;0.00;0.00;-150;7.70;-182
438;-8.73;0.00;0.00;0.00;-150;7.70;-182
441;-8.73;0.00;0.00;0.00;-150;7.70;-182
444;-8.73;0.00;0.00;0.00;-150;7.70;-182
447;-8.73;0.00;0.00;0.00;-150;7.70;-182
450;-8.73;0.00;0.00;0.00;-150;7.70;-182
453;-8.73;0.00;0.00;0.00;-150;7.70;-182
456;-8.73;0.00;0.00;0.00;-150;7.70;-182
459;-8.73;0.00;0.00;0.00;-150;7.70;-182
462;-8.73;0.00;0.00;0.00;-150;7.70;-182
465;-8.73;0.00;0.00;0.00;-150;7.70;-182
468;-8.73;0.00;0.00;0.00;-150;7.70;-182
471;-8.73;0.00;0.00;0.00;-150;7.70;-182
474;-8.73;0.00;0.00;0.00;-150;7.70;-182
477;-8.73;0.00;0.00;0.00;-150;7.70;-182
480;-8.73;0.00;0.00;0.00;-150;7.70;-182
483;-8.73;0.00;0.00;0.00;-150;7.70;-182
486;-8.73;0.00;0.00;0.00;-150;7.70;-182
489;-8.73;0.00;0.00;0.00;-150;7.70;-182
492;-8.73;0.00;0.00;0.00;-150;7.70;-182
495;-8.73;0.00;0.00;0.00;-150;7.70;-182
498;-8.73;0.00;0.00;0.00;-150;7.70;-182
501;-8.73;0.00;0.00;0.00;-150;7.70;-182
504;-8.73;0.00;0.00;0.00;-150;7.70;-182
507;-8.73;0.00;0.00;0.00;-150;7.70;-182
510;-8.73;0.00;0.00;0.00;-150;7.70;-182
513;-8.73;0.00;0.00;0.00;-150;7.70;-182
516;-8.73;0.00;0.00;0.00;-150;7.70;-182
519;-8.73;0.00;0.00;0.00;-150;7.70;-182
522;-8.73;0.00;0.00;0.00;-150;7.70;-182
525;-8.73;0.00;0.00;0.00;-150;7.70;-182
528;-8.73;0.00;0.00;0.00;-150;7.70;-182
531;-8.73;0.00;0.00;0.00;-150;7.70;-182
534;-8.73;0.00;0.00;0.00;-150;7.70;-182
537;-8.73;0.00;0.00;0.00;-150;7.70;-182
540;-6.90;0.00;0.00;0.00;-150;7.70;-196
543;-2.82;0.00;0.00;0.00;-150;7.70;-196
546;-0.22;0.00;0.00;0.00;-150;7.70;-196
549;1.43;0.00;0.00;0.00;-150;7.70;-196
552;2.48;0.00;0.00;0.00;-150;7.70;-196
555;3.15;0.00;0.00;0.00;-150;7.70;-196
558;3.58;0.00;0.00;0.00;-150;7.70;-196
561;3.85;0.00;0.00;0.00;-150;7.70;-196
564;4.02;0.00;0.00;0.00;-150;7.70;-196
567;4.13;0.00;0.00;0.00;-150;7.70;-196
570;4.20;0.00;0.00;0.00;-150;7.70;-196
573;4.24;0.00;0.00;0.00;-150;7.70;-196
576;4.27;0.00;0.00;0.00;-150;7.70;-196
579;4.29;0.00;0.00;0.00;-150;7.70;-196
582;4.30;0.00;0.00;0.00;-150;7.70;-196
585;4.31;0.00;0.00;0.00;-150;7.70;-196
588;4.31;0.00;0.00;0.00;-150;7.70;-196
591;4.31;0.00;0.00;0.00;-150;7.70;-196
594;4.32;0.00;0.00;0.00;-150;7.70;-196
597;4.32;0.00;0.00;0.00;-150;7.70;-196
600;4.32;0.00;0.00;0.00;-150;7.70;-196
