# Supplementary material for: Recording and Simulating Proton-Related Metabolism in Bacterial Cell Suspensions
Source: Front Microbiol. 2021 Apr 29;12:654065. doi: 10.3389/fmicb.2021.654065 (PMC8117226; doi:10.3389/fmicb.2021.654065)
Supplement: Supplementary file 3 [file Data_Sheet_3.zip › Fig2_Sulfate.H+]

H+ PROTON.exe Parameter and Data File, (c) 1986-2021 Heribert Cypionka
D. desulfuricans CSN:  Sulfate reduction 
 1: Cell suspension OD ;  1.00
 2: Cells per ml (OD=1) [*10^8] ;  3.30
 3: Volume/cell [*10^-15 l] ;  0.390
 4: Surface/cell [�m^2] ;  3.70
 5: Cytopl. buffer (mV/mM H+) ;  1.00
 6: pHi ;  7.70
 7: Membrane potential (mV) ;  -150
 8: Vectorial H+/e- transloc. ;  1.00
 9: ATPase (1/s) ;  0.800
10: H+/ATP ;  4.00
11: mV at pH=7 ;  0.0000
12: mV per pH ;  -58.0
13: pHo at t=0 (mV) ;  4.75
14: Buffer (mV/�M H+) ;  1.16
15: Reaction volume (ml) ;  2.00
16: Response (1/s) ;  0.140
17: Drift (mV/min) ;  0.0000
18: Step (s) ;  3.00
19: Stop after (s) ;   280
20: (not used) ;  0.0000
21: Time(Electron acceptor pulse) ;  66.0
22: Electron acceptor pulse ;  15.0
23: Electrons / reduction ;  8.00
24: H+ / uptake ;  -2.00
25: Charges / uptake ;  0.0000
26: Vmax / uptake ;  0.710
27: Km / uptake ;  23.0
28: Vmax / reduction ;  1.00
29: Km / reduction ;  3.00
30: H+i / reduction ;  -2.00
31: H+ / release ;  0.500
32: Charges / release ;  0.0000
33: (not used) ;  0.0000
34: Time(Electron donor pulse) ;  0.0000
35: Electron donor pulse ;  1000
36: Electrons / oxidation ;  2.00
37: H+ / uptake ;  0.0000
38: Charges / uptake ;  0.0000
39: Vmax / uptake ;  10.0
40: Km / uptake ;  0.0000
41: Vmax / oxidation ;  10.0
42: Km / oxidation ;  0.0000
43: H+i / oxidation ;  0.0000
44: H+ / release ;  0.0000
45: Charges / release ;  0.0000
46: Time(H+ pulse) ;  0.0000
47: H+ pulse ;  0.0000
48: Time(OH- pulse) ;  0.0000
49: OH- pulse ;  0.0000
50: Plot MP & pHi (0/1) ;  0.0000
51: Time, Start ;  0.0000
52: Time, Range ;  10.0
53: Channel 1, Scale ;  50.0
54: Channel 1, Midpoint ;  -13.0
55: Channel 2, Scale ;  20.0
56: Channel 2, Midpoint ;  0.0000
57: Channel 3, Scale ;  50.0
58: Channel 3, Midpoint ;  0.0000
59: Channel 4, Scale ;   100
60: Channel 4, Midpoint ;  0.0000
61: Active Channels (Code 1+2+4+8) ;  1.00
Time (s);pH (mV);Acc.(out);Acc.(red);ATP cons.;MP (mV);pHi;pmf (mV)
  0;4,75;0,00;0,00;0,00;-150;7,70;-196
  3;4,75;0,00;0,00;0,00;-150;7,70;-196
  6;4,75;0,00;0,00;0,00;-150;7,70;-196
  9;4,75;0,00;0,00;0,00;-150;7,70;-196
 12;4,75;0,00;0,00;0,00;-150;7,70;-196
 15;4,75;0,00;0,00;0,00;-150;7,70;-196
 18;4,75;0,00;0,00;0,00;-150;7,70;-196
 21;4,75;0,00;0,00;0,00;-150;7,70;-196
 24;4,75;0,00;0,00;0,00;-150;7,70;-196
 27;4,75;0,00;0,00;0,00;-150;7,70;-196
 30;4,75;0,00;0,00;0,00;-150;7,70;-196
 33;4,75;0,00;0,00;0,00;-150;7,70;-196
 36;4,75;0,00;0,00;0,00;-150;7,70;-196
 39;4,75;0,00;0,00;0,00;-150;7,70;-196
 42;4,75;0,00;0,00;0,00;-150;7,70;-196
 45;4,75;0,00;0,00;0,00;-150;7,70;-196
 48;4,75;0,00;0,00;0,00;-150;7,70;-196
 51;4,75;0,00;0,00;0,00;-150;7,70;-196
 54;4,75;0,00;0,00;0,00;-150;7,70;-196
 57;4,75;0,00;0,00;0,00;-150;7,70;-196
 60;4,75;0,00;0,00;0,00;-150;7,70;-196
 63;4,75;0,00;0,00;0,00;-150;7,70;-196
 66;4,72;14,72;0,09;0,14;-690;7,68;-735
 69;4,48;13,90;0,58;1,07;-1615;7,66;-1657
 72;4,08;13,11;1,24;2,36;-1932;7,64;-1974
 75;3,58;12,34;1,95;3,78;-2044;7,64;-2084
 78;3,03;11,61;2,68;5,23;-2064;7,64;-2104
 81;2,45;10,90;3,40;6,67;-2038;7,64;-2077
 84;1,87;10,23;4,10;8,08;-1987;7,64;-2026
 87;1,29;9,58;4,78;9,44;-1923;7,65;-1961
 90;0,72;8,97;5,43;10,75;-1851;7,65;-1889
 93;0,17;8,38;6,05;12,01;-1776;7,65;-1813
 96;-0,36;7,82;6,65;13,20;-1699;7,66;-1736
 99;-0,86;7,29;7,22;14,34;-1622;7,66;-1659
102;-1,35;6,78;7,75;15,42;-1545;7,66;-1582
105;-1,81;6,31;8,26;16,44;-1470;7,67;-1507
108;-2,25;5,86;8,74;17,40;-1397;7,67;-1433
111;-2,67;5,43;9,19;18,31;-1325;7,67;-1361
114;-3,06;5,04;9,62;19,17;-1255;7,67;-1291
117;-3,44;4,66;10,02;19,97;-1188;7,68;-1223
120;-3,79;4,31;10,39;20,73;-1123;7,68;-1158
123;-4,12;3,98;10,75;21,43;-1060;7,68;-1095
126;-4,43;3,67;11,07;22,09;-1000;7,68;-1035
129;-4,72;3,39;11,38;22,71;-943;7,68;-978
132;-4,99;3,12;11,67;23,28;-888;7,68;-923
135;-5,25;2,87;11,93;23,82;-837;7,69;-871
138;-5,49;2,64;12,18;24,32;-788;7,69;-822
141;-5,71;2,43;12,41;24,78;-741;7,69;-775
144;-5,91;2,23;12,62;25,20;-697;7,69;-732
147;-6,10;2,05;12,81;25,60;-656;7,69;-690
150;-6,28;1,88;13,00;25,96;-618;7,69;-652
153;-6,45;1,72;13,16;26,30;-582;7,69;-616
156;-6,60;1,58;13,32;26,61;-548;7,69;-582
159;-6,74;1,44;13,46;26,89;-516;7,69;-550
162;-6,87;1,32;13,59;27,16;-487;7,69;-521
165;-6,99;1,21;13,71;27,40;-460;7,69;-494
168;-7,10;1,10;13,82;27,62;-435;7,69;-468
171;-7,20;1,01;13,92;27,83;-411;7,70;-445
174;-7,29;0,92;14,01;28,01;-390;7,70;-423
177;-7,38;0,84;14,10;28,19;-370;7,70;-403
180;-7,46;0,77;14,18;28,34;-351;7,70;-385
183;-7,53;0,70;14,25;28,49;-334;7,70;-368
186;-7,60;0,64;14,31;28,62;-319;7,70;-352
189;-7,66;0,59;14,37;28,74;-304;7,70;-338
192;-7,71;0,53;14,43;28,85;-291;7,70;-324
195;-7,77;0,49;14,48;28,95;-279;7,70;-312
198;-7,81;0,44;14,53;29,04;-268;7,70;-301
201;-7,86;0,40;14,57;29,13;-258;7,70;-291
204;-7,89;0,37;14,61;29,21;-248;7,70;-281
207;-7,93;0,34;14,64;29,28;-240;7,70;-273
210;-7,96;0,31;14,67;29,34;-232;7,70;-265
213;-7,99;0,28;14,70;29,40;-225;7,70;-258
216;-8,02;0,25;14,73;29,45;-218;7,70;-251
219;-8,04;0,23;14,75;29,50;-212;7,70;-245
222;-8,07;0,21;14,77;29,54;-207;7,70;-240
225;-8,09;0,19;14,79;29,59;-202;7,70;-235
228;-8,11;0,18;14,81;29,62;-197;7,70;-230
231;-8,12;0,16;14,83;29,66;-193;7,70;-226
234;-8,14;0,15;14,84;29,69;-189;7,70;-222
237;-8,15;0,13;14,86;29,71;-186;7,70;-219
240;-8,17;0,12;14,87;29,74;-183;7,70;-215
243;-8,18;0,11;14,88;29,76;-180;7,70;-213
246;-8,19;0,10;14,89;29,78;-177;7,70;-210
249;-8,20;0,09;14,90;29,80;-175;7,70;-208
252;-8,21;0,08;14,91;29,82;-172;7,70;-205
255;-8,22;0,08;14,92;29,84;-170;7,70;-203
258;-8,22;0,07;14,93;29,85;-169;7,70;-201
261;-8,23;0,06;14,93;29,87;-167;7,70;-200
264;-8,24;0,06;14,94;29,88;-165;7,70;-198
267;-8,24;0,05;14,94;29,89;-164;7,70;-197
270;-8,25;0,05;14,95;29,90;-163;7,70;-196
273;-8,25;0,04;14,95;29,91;-162;7,70;-195
276;-8,26;0,04;14,96;29,92;-161;7,70;-193
279;-8,26;0,04;14,96;29,92;-160;7,70;-193
