# Supplementary material for: Recording and Simulating Proton-Related Metabolism in Bacterial Cell Suspensions
Source: Front Microbiol. 2021 Apr 29;12:654065. doi: 10.3389/fmicb.2021.654065 (PMC8117226; doi:10.3389/fmicb.2021.654065)
Supplement: Supplementary file 3 [file Data_Sheet_3.zip › Fig2Nitrate.H+]

H+ PROTON.exe Parameter and Data File, (c) 1986-2021 Heribert Cypionka
D. desulfuricans CSN:  Nitrate reduction with H2 (no uptake)
 1: Cell suspension OD ;  1.00
 2: Cells per ml (OD=1) [*10^8] ;  3.30
 3: Volume/cell [*10^-15 l] ;  0.390
 4: Surface/cell [�m^2] ;  3.70
 5: Cytopl. buffer (mV/mM H+) ;  1.00
 6: pHi ;  7.70
 7: Membrane potential (mV) ;  -150
 8: Vectorial H+/e- transloc. ;  1.00
 9: ATPase (1/s) ;  0.800
10: H+/ATP ;  4.00
11: mV at pH=7 ;  0.0000
12: mV per pH ;  -58.0
13: pHo at t=0 (mV) ;  -8.73
14: Buffer (mV/�M H+) ;  1.16
15: Reaction volume (ml) ;  2.00
16: Response (1/s) ;  0.140
17: Drift (mV/min) ;  0.0000
18: Step (s) ;  3.00
19: Stop after (s) ;   300
20: (not used) ;  0.0000
21: Time(Electron acceptor pulse) ;  40.0
22: Electron acceptor pulse ;  20.0
23: Electrons / reduction ;  8.00
24: H+ / uptake ;  0.0000
25: Charges / uptake ;  0.0000
26: Vmax / uptake ;   100
27: Km / uptake ;  1.00
28: Vmax / reduction ;  0.480
29: Km / reduction ;  0.270
30: H+i / reduction ;  0.0000
31: H+ / release ;  -2.00
32: Charges / release ;  0.0000
33: (not used) ;  0.0000
34: Time(Electron donor pulse) ;  0.0000
35: Electron donor pulse ;  1000
36: Electrons / oxidation ;  2.00
37: H+ / uptake ;  0.0000
38: Charges / uptake ;  0.0000
39: Vmax / uptake ;  10.0
40: Km / uptake ;  0.0000
41: Vmax / oxidation ;  10.0
42: Km / oxidation ;  0.0000
43: H+i / oxidation ;  0.0000
44: H+ / release ;  0.0000
45: Charges / release ;  0.0000
46: Time(H+ pulse) ;   175
47: H+ pulse ;  40.0
48: Time(OH- pulse) ;  0.0000
49: OH- pulse ;  0.0000
50: Plot MP & pHi (0/1) ;  0.0000
51: Time, Start ;  0.0000
52: Time, Range ;  10.0
53: Channel 1, Scale ;  50.0
54: Channel 1, Midpoint ;  -13.0
55: Channel 2, Scale ;  20.0
56: Channel 2, Midpoint ;  0.0000
57: Channel 3, Scale ;  50.0
58: Channel 3, Midpoint ;  0.0000
59: Channel 4, Scale ;   100
60: Channel 4, Midpoint ;  0.0000
61: Active Channels (Code 1+2+4+8) ;  1.00
Time (s);pH (mV);Acc.(out);Acc.(red);ATP cons.;MP (mV);pHi;pmf (mV)
  0;-8,73;0,00;0,00;0,00;-150;7,70;-182
  3;-8,73;0,00;0,00;0,00;-150;7,70;-182
  6;-8,73;0,00;0,00;0,00;-150;7,70;-182
  9;-8,73;0,00;0,00;0,00;-150;7,70;-182
 12;-8,73;0,00;0,00;0,00;-150;7,70;-182
 15;-8,73;0,00;0,00;0,00;-150;7,70;-182
 18;-8,73;0,00;0,00;0,00;-150;7,70;-182
 21;-8,73;0,00;0,00;0,00;-150;7,70;-182
 24;-8,73;0,00;0,00;0,00;-150;7,70;-182
 27;-8,73;0,00;0,00;0,00;-150;7,70;-182
 30;-8,73;0,00;0,00;0,00;-150;7,70;-182
 33;-8,73;0,00;0,00;0,00;-150;7,70;-182
 36;-8,73;0,00;0,00;0,00;-150;7,70;-182
 39;-8,73;0,00;0,00;0,00;-150;7,70;-182
 42;-8,96;0,00;1,42;2,61;-3861;7,76;-3896
 45;-9,70;0,00;2,84;5,44;-3887;7,76;-3920
 48;-10,76;0,00;4,26;8,28;-3882;7,76;-3914
 51;-12,04;0,00;5,67;11,11;-3876;7,76;-3906
 54;-13,45;0,00;7,08;13,93;-3869;7,76;-3898
 57;-14,94;0,00;8,49;16,75;-3861;7,76;-3888
 60;-16,48;0,00;9,90;19,56;-3850;7,76;-3875
 63;-18,06;0,00;11,30;22,37;-3837;7,76;-3860
 66;-19,65;0,00;12,69;25,16;-3818;7,76;-3840
 69;-21,25;0,00;14,08;27,93;-3792;7,76;-3812
 72;-22,85;0,00;15,45;30,67;-3753;7,76;-3772
 75;-24,44;0,00;16,80;33,38;-3689;7,76;-3705
 78;-26,02;0,00;18,11;36,01;-3562;7,76;-3577
 81;-27,57;0,00;19,32;38,44;-3217;7,75;-3230
 84;-29,00;0,00;20,00;39,94;-1046;7,71;-1055
 87;-30,06;0,00;20,00;40,00;-157;7,70;-166
 90;-30,74;0,00;20,00;40,00;-150;7,70;-159
 93;-31,18;0,00;20,00;40,00;-150;7,70;-159
 96;-31,45;0,00;20,00;40,00;-150;7,70;-159
 99;-31,62;0,00;20,00;40,00;-150;7,70;-159
102;-31,74;0,00;20,00;40,00;-150;7,70;-159
105;-31,81;0,00;20,00;40,00;-150;7,70;-159
108;-31,85;0,00;20,00;40,00;-150;7,70;-159
111;-31,88;0,00;20,00;40,00;-150;7,70;-159
114;-31,90;0,00;20,00;40,00;-150;7,70;-159
117;-31,91;0,00;20,00;40,00;-150;7,70;-159
120;-31,92;0,00;20,00;40,00;-150;7,70;-159
123;-31,92;0,00;20,00;40,00;-150;7,70;-159
126;-31,92;0,00;20,00;40,00;-150;7,70;-159
129;-31,93;0,00;20,00;40,00;-150;7,70;-159
132;-31,93;0,00;20,00;40,00;-150;7,70;-159
135;-31,93;0,00;20,00;40,00;-150;7,70;-159
138;-31,93;0,00;20,00;40,00;-150;7,70;-159
141;-31,93;0,00;20,00;40,00;-150;7,70;-159
144;-31,93;0,00;20,00;40,00;-150;7,70;-159
147;-31,93;0,00;20,00;40,00;-150;7,70;-159
150;-31,93;0,00;20,00;40,00;-150;7,70;-159
153;-31,93;0,00;20,00;40,00;-150;7,70;-159
156;-31,93;0,00;20,00;40,00;-150;7,70;-159
159;-31,93;0,00;20,00;40,00;-150;7,70;-159
162;-31,93;0,00;20,00;40,00;-150;7,70;-159
165;-31,93;0,00;20,00;40,00;-150;7,70;-159
168;-31,93;0,00;20,00;40,00;-150;7,70;-159
171;-31,93;0,00;20,00;40,00;-150;7,70;-159
174;-31,93;0,00;20,00;40,00;-150;7,70;-159
177;-23,49;0,00;20,00;40,00;-150;7,70;-182
180;-18,12;0,00;20,00;40,00;-150;7,70;-182
183;-14,70;0,00;20,00;40,00;-150;7,70;-182
186;-12,53;0,00;20,00;40,00;-150;7,70;-182
189;-11,15;0,00;20,00;40,00;-150;7,70;-182
192;-10,27;0,00;20,00;40,00;-150;7,70;-182
195;-9,71;0,00;20,00;40,00;-150;7,70;-182
198;-9,35;0,00;20,00;40,00;-150;7,70;-182
201;-9,13;0,00;20,00;40,00;-150;7,70;-182
204;-8,98;0,00;20,00;40,00;-150;7,70;-182
207;-8,89;0,00;20,00;40,00;-150;7,70;-182
210;-8,83;0,00;20,00;40,00;-150;7,70;-182
213;-8,79;0,00;20,00;40,00;-150;7,70;-182
216;-8,77;0,00;20,00;40,00;-150;7,70;-182
219;-8,76;0,00;20,00;40,00;-150;7,70;-182
222;-8,75;0,00;20,00;40,00;-150;7,70;-182
225;-8,74;0,00;20,00;40,00;-150;7,70;-182
228;-8,74;0,00;20,00;40,00;-150;7,70;-182
231;-8,73;0,00;20,00;40,00;-150;7,70;-182
234;-8,73;0,00;20,00;40,00;-150;7,70;-182
237;-8,73;0,00;20,00;40,00;-150;7,70;-182
240;-8,73;0,00;20,00;40,00;-150;7,70;-182
243;-8,73;0,00;20,00;40,00;-150;7,70;-182
246;-8,73;0,00;20,00;40,00;-150;7,70;-182
249;-8,73;0,00;20,00;40,00;-150;7,70;-182
252;-8,73;0,00;20,00;40,00;-150;7,70;-182
255;-8,73;0,00;20,00;40,00;-150;7,70;-182
258;-8,73;0,00;20,00;40,00;-150;7,70;-182
261;-8,73;0,00;20,00;40,00;-150;7,70;-182
264;-8,73;0,00;20,00;40,00;-150;7,70;-182
267;-8,73;0,00;20,00;40,00;-150;7,70;-182
270;-8,73;0,00;20,00;40,00;-150;7,70;-182
273;-8,73;0,00;20,00;40,00;-150;7,70;-182
276;-8,73;0,00;20,00;40,00;-150;7,70;-182
279;-8,73;0,00;20,00;40,00;-150;7,70;-182
282;-8,73;0,00;20,00;40,00;-150;7,70;-182
285;-8,73;0,00;20,00;40,00;-150;7,70;-182
288;-8,73;0,00;20,00;40,00;-150;7,70;-182
291;-8,73;0,00;20,00;40,00;-150;7,70;-182
294;-8,73;0,00;20,00;40,00;-150;7,70;-182
297;-8,73;0,00;20,00;40,00;-150;7,70;-182
300;-8,73;0,00;20,00;40,00;-150;7,70;-182
