# Supplementary material for: Recording and Simulating Proton-Related Metabolism in Bacterial Cell Suspensions
Source: Front Microbiol. 2021 Apr 29;12:654065. doi: 10.3389/fmicb.2021.654065 (PMC8117226; doi:10.3389/fmicb.2021.654065)
Supplement: Supplementary file 3 [file Data_Sheet_3.zip › Fig3.H+]

H+ PROTON.exe Parameter and Data File, (c) Heribert Cypionka 1986-2020
D. desulfuricans CSN: 1. Transport, 2. Reduction
 1: Cell suspension OD ;  1.00
 2: Cells per ml (OD=1) [*10^8] ;  3.30
 3: Volume/cell [*10^-15 l] ;  0.390
 4: Surface/cell [�m^2] ;  3.70
 5: Cytopl. buffer (mV/mM H+) ;  1.00
 6: pHi ;  7.70
 7: Membrane potential (mV) ;  -150
 8: Vectorial H+/e- transloc. ;  1.00
 9: ATPase (1/s) ;  0.990
10: H+/ATP ;  4.00
11: mV at pH=7 ;  0.0000
12: mV per pH ;  -58.0
13: pHo at t=0 (mV) ;  19.4
14: Buffer (mV/�M H+) ;  1.65
15: Reaction volume (ml) ;  2.00
16: Response (1/s) ;  0.0900
17: Drift (mV/min) ;  0.0000
18: Step (s) ;  1.00
19: Stop after (s) ;   210
20: (not used) ;  0.0000
21: Time(Electron acceptor pulse) ;  50.0
22: Electron acceptor pulse ;  10.0
23: Electrons / reduction ;  8.00
24: H+ / uptake ;  -2.00
25: Charges / uptake ;  0.0000
26: Vmax / uptake ;  4.40
27: Km / uptake ;  4.00
28: Vmax / reduction ;  0.220
29: Km / reduction ;  2.50
30: H+i / reduction ;  -2.00
31: H+ / release ;  0.650
32: Charges / release ;  0.0000
33: (not used) ;  0.0000
34: Time(Electron donor pulse) ;  88.0
35: Electron donor pulse ;  1000
36: Electrons / oxidation ;  2.00
37: H+ / uptake ;  0.0000
38: Charges / uptake ;  0.0000
39: Vmax / uptake ;  10.0
40: Km / uptake ;  0.0000
41: Vmax / oxidation ;  10.0
42: Km / oxidation ;  0.0000
43: H+i / oxidation ;  0.0000
44: H+ / release ;  0.0000
45: Charges / release ;  0.0000
46: Time(H+ pulse) ;  0.0000
47: H+ pulse ;  0.0000
48: Time(OH- pulse) ;  0.0000
49: OH- pulse ;  0.0000
50: Plot MP & pHi (0/1) ;  0.0000
51: Time, Start ;  0.0000
52: Time, Range ;  5.00
53: Channel 1, Scale ;  22.5
54: Channel 1, Midpoint ;  14.0
55: Channel 2, Scale ;  20.0
56: Channel 2, Midpoint ;  10.0
57: Channel 3, Scale ;  50.0
58: Channel 3, Midpoint ;  0.0000
59: Channel 4, Scale ;  50.0
60: Channel 4, Midpoint ;  0.0000
61: Active Channels (Code 1+2+4+8) ;  15.0
Time (s);pH (mV);Acc.(out);Acc.(red);ATP cons.;MP (mV);pHi;pmf (mV)
  0;19.40;0.00;0.00;0.00;-150;7.70;-211
  1;19.40;0.00;0.00;0.00;-150;7.70;-211
  2;19.40;0.00;0.00;0.00;-150;7.70;-211
  3;19.40;0.00;0.00;0.00;-150;7.70;-211
  4;19.40;0.00;0.00;0.00;-150;7.70;-211
  5;19.40;0.00;0.00;0.00;-150;7.70;-211
  6;19.40;0.00;0.00;0.00;-150;7.70;-211
  7;19.40;0.00;0.00;0.00;-150;7.70;-211
  8;19.40;0.00;0.00;0.00;-150;7.70;-211
  9;19.40;0.00;0.00;0.00;-150;7.70;-211
 10;19.40;0.00;0.00;0.00;-150;7.70;-211
 11;19.40;0.00;0.00;0.00;-150;7.70;-211
 12;19.40;0.00;0.00;0.00;-150;7.70;-211
 13;19.40;0.00;0.00;0.00;-150;7.70;-211
 14;19.40;0.00;0.00;0.00;-150;7.70;-211
 15;19.40;0.00;0.00;0.00;-150;7.70;-211
 16;19.40;0.00;0.00;0.00;-150;7.70;-211
 17;19.40;0.00;0.00;0.00;-150;7.70;-211
 18;19.40;0.00;0.00;0.00;-150;7.70;-211
 19;19.40;0.00;0.00;0.00;-150;7.70;-211
 20;19.40;0.00;0.00;0.00;-150;7.70;-211
 21;19.40;0.00;0.00;0.00;-150;7.70;-211
 22;19.40;0.00;0.00;0.00;-150;7.70;-211
 23;19.40;0.00;0.00;0.00;-150;7.70;-211
 24;19.40;0.00;0.00;0.00;-150;7.70;-211
 25;19.40;0.00;0.00;0.00;-150;7.70;-211
 26;19.40;0.00;0.00;0.00;-150;7.70;-211
 27;19.40;0.00;0.00;0.00;-150;7.70;-211
 28;19.40;0.00;0.00;0.00;-150;7.70;-211
 29;19.40;0.00;0.00;0.00;-150;7.70;-211
 30;19.40;0.00;0.00;0.00;-150;7.70;-211
 31;19.40;0.00;0.00;0.00;-150;7.70;-211
 32;19.40;0.00;0.00;0.00;-150;7.70;-211
 33;19.40;0.00;0.00;0.00;-150;7.70;-211
 34;19.40;0.00;0.00;0.00;-150;7.70;-211
 35;19.40;0.00;0.00;0.00;-150;7.70;-211
 36;19.40;0.00;0.00;0.00;-150;7.70;-211
 37;19.40;0.00;0.00;0.00;-150;7.70;-211
 38;19.40;0.00;0.00;0.00;-150;7.70;-211
 39;19.40;0.00;0.00;0.00;-150;7.70;-211
 40;19.40;0.00;0.00;0.00;-150;7.70;-211
 41;19.40;0.00;0.00;0.00;-150;7.70;-211
 42;19.40;0.00;0.00;0.00;-150;7.70;-211
 43;19.40;0.00;0.00;0.00;-150;7.70;-211
 44;19.40;0.00;0.00;0.00;-150;7.70;-211
 45;19.40;0.00;0.00;0.00;-150;7.70;-211
 46;19.40;0.00;0.00;0.00;-150;7.70;-211
 47;19.40;0.00;0.00;0.00;-150;7.70;-211
 48;19.40;0.00;0.00;0.00;-150;7.70;-211
 49;19.40;0.00;0.00;0.00;-150;7.70;-211
 50;18.93;6.86;0.00;0.00;-150;7.29;-181
 51;18.10;4.08;0.00;0.00;-150;6.92;-155
 52;17.00;1.86;0.00;0.00;-150;6.63;-134
 53;15.80;0.46;0.00;0.00;-150;6.44;-121
 54;14.64;0.01;0.00;0.00;-150;6.38;-117
 55;13.59;0.00;0.00;0.00;-150;6.38;-117
 56;12.62;0.00;0.00;0.00;-150;6.38;-117
 57;11.75;0.00;0.00;0.00;-150;6.38;-117
 58;10.95;0.00;0.00;0.00;-150;6.38;-117
 59;10.23;0.00;0.00;0.00;-150;6.38;-117
 60;9.57;0.00;0.00;0.00;-150;6.38;-117
 61;8.97;0.00;0.00;0.00;-150;6.38;-117
 62;8.42;0.00;0.00;0.00;-150;6.38;-117
 63;7.93;0.00;0.00;0.00;-150;6.38;-117
 64;7.47;0.00;0.00;0.00;-150;6.38;-117
 65;7.06;0.00;0.00;0.00;-150;6.38;-117
 66;6.69;0.00;0.00;0.00;-150;6.38;-117
 67;6.35;0.00;0.00;0.00;-150;6.38;-117
 68;6.04;0.00;0.00;0.00;-150;6.38;-117
 69;5.75;0.00;0.00;0.00;-150;6.38;-117
 70;5.50;0.00;0.00;0.00;-150;6.38;-117
 71;5.26;0.00;0.00;0.00;-150;6.38;-117
 72;5.05;0.00;0.00;0.00;-150;6.38;-117
 73;4.86;0.00;0.00;0.00;-150;6.38;-117
 74;4.68;0.00;0.00;0.00;-150;6.38;-117
 75;4.52;0.00;0.00;0.00;-150;6.38;-117
 76;4.37;0.00;0.00;0.00;-150;6.38;-117
 77;4.24;0.00;0.00;0.00;-150;6.38;-117
 78;4.12;0.00;0.00;0.00;-150;6.38;-117
 79;4.01;0.00;0.00;0.00;-150;6.38;-117
 80;3.91;0.00;0.00;0.00;-150;6.38;-117
 81;3.82;0.00;0.00;0.00;-150;6.38;-117
 82;3.74;0.00;0.00;0.00;-150;6.38;-117
 83;3.66;0.00;0.00;0.00;-150;6.38;-117
 84;3.59;0.00;0.00;0.00;-150;6.38;-117
 85;3.53;0.00;0.00;0.00;-150;6.38;-117
 86;3.47;0.00;0.00;0.00;-150;6.38;-117
 87;3.42;0.00;0.00;0.00;-150;6.38;-117
 88;3.39;0.00;0.18;0.35;-206;6.41;-174
 89;3.36;0.00;0.35;0.70;-206;6.43;-176
 90;3.34;0.00;0.53;1.05;-206;6.45;-177
 91;3.34;0.00;0.70;1.40;-206;6.48;-178
 92;3.34;0.00;0.87;1.74;-205;6.50;-179
 93;3.35;0.00;1.05;2.09;-205;6.52;-180
 94;3.37;0.00;1.22;2.43;-205;6.54;-182
 95;3.40;0.00;1.39;2.78;-205;6.57;-183
 96;3.43;0.00;1.56;3.12;-204;6.59;-184
 97;3.47;0.00;1.73;3.46;-204;6.61;-185
 98;3.51;0.00;1.90;3.79;-204;6.63;-186
 99;3.55;0.00;2.07;4.13;-204;6.66;-187
100;3.60;0.00;2.23;4.46;-203;6.68;-189
101;3.66;0.00;2.40;4.80;-203;6.70;-190
102;3.71;0.00;2.57;5.13;-203;6.72;-191
103;3.77;0.00;2.73;5.46;-203;6.74;-192
104;3.84;0.00;2.89;5.79;-202;6.77;-193
105;3.90;0.00;3.06;6.11;-202;6.79;-194
106;3.97;0.00;3.22;6.43;-202;6.81;-195
107;4.03;0.00;3.38;6.76;-201;6.83;-196
108;4.10;0.00;3.54;7.08;-201;6.85;-197
109;4.18;0.00;3.70;7.39;-201;6.87;-198
110;4.25;0.00;3.86;7.71;-200;6.89;-199
111;4.32;0.00;4.01;8.02;-200;6.91;-200
112;4.40;0.00;4.17;8.33;-200;6.93;-201
113;4.47;0.00;4.32;8.64;-199;6.95;-202
114;4.55;0.00;4.47;8.94;-199;6.97;-203
115;4.62;0.00;4.63;9.25;-198;6.99;-203
116;4.70;0.00;4.78;9.55;-198;7.01;-204
117;4.77;0.00;4.92;9.85;-198;7.03;-205
118;4.85;0.00;5.07;10.14;-197;7.05;-206
119;4.93;0.00;5.22;10.43;-197;7.07;-207
120;5.01;0.00;5.36;10.72;-196;7.09;-207
121;5.08;0.00;5.50;11.01;-196;7.11;-208
122;5.16;0.00;5.65;11.29;-195;7.13;-209
123;5.24;0.00;5.79;11.57;-195;7.15;-209
124;5.31;0.00;5.92;11.85;-194;7.16;-210
125;5.39;0.00;6.06;12.12;-194;7.18;-211
126;5.46;0.00;6.20;12.39;-193;7.20;-211
127;5.54;0.00;6.33;12.65;-192;7.22;-212
128;5.62;0.00;6.46;12.91;-192;7.23;-212
129;5.69;0.00;6.59;13.17;-191;7.25;-213
130;5.76;0.00;6.71;13.43;-191;7.27;-213
131;5.84;0.00;6.84;13.68;-190;7.28;-213
132;5.91;0.00;6.96;13.92;-189;7.30;-214
133;5.98;0.00;7.08;14.16;-189;7.32;-214
134;6.05;0.00;7.20;14.40;-188;7.33;-214
135;6.12;0.00;7.32;14.63;-187;7.35;-215
136;6.19;0.00;7.43;14.86;-186;7.36;-215
137;6.26;0.00;7.54;15.08;-186;7.38;-215
138;6.33;0.00;7.65;15.30;-185;7.39;-215
139;6.39;0.00;7.76;15.52;-184;7.41;-215
140;6.46;0.00;7.86;15.72;-183;7.42;-215
141;6.52;0.00;7.96;15.93;-182;7.43;-215
142;6.59;0.00;8.06;16.12;-182;7.45;-215
143;6.65;0.00;8.16;16.32;-181;7.46;-215
144;6.71;0.00;8.25;16.50;-180;7.47;-215
145;6.77;0.00;8.34;16.68;-179;7.48;-215
146;6.83;0.00;8.43;16.86;-178;7.49;-215
147;6.89;0.00;8.52;17.03;-177;7.50;-214
148;6.94;0.00;8.60;17.19;-176;7.52;-214
149;7.00;0.00;8.68;17.35;-175;7.53;-214
150;7.05;0.00;8.75;17.50;-174;7.54;-214
151;7.11;0.00;8.83;17.65;-173;7.55;-213
152;7.16;0.00;8.90;17.79;-172;7.55;-213
153;7.21;0.00;8.96;17.93;-172;7.56;-213
154;7.26;0.00;9.03;18.05;-171;7.57;-212
155;7.30;0.00;9.09;18.18;-170;7.58;-212
156;7.35;0.00;9.15;18.30;-169;7.59;-211
157;7.39;0.00;9.20;18.41;-168;7.60;-211
158;7.44;0.00;9.26;18.51;-167;7.60;-211
159;7.48;0.00;9.31;18.61;-166;7.61;-210
160;7.52;0.00;9.36;18.71;-165;7.62;-210
161;7.56;0.00;9.40;18.80;-164;7.62;-209
162;7.59;0.00;9.44;18.89;-164;7.63;-209
163;7.63;0.00;9.48;18.97;-163;7.63;-208
164;7.66;0.00;9.52;19.04;-162;7.64;-208
165;7.69;0.00;9.56;19.11;-161;7.64;-207
166;7.73;0.00;9.59;19.18;-161;7.65;-207
167;7.76;0.00;9.62;19.24;-160;7.65;-206
168;7.79;0.00;9.65;19.30;-159;7.65;-206
169;7.81;0.00;9.68;19.35;-159;7.66;-206
170;7.84;0.00;9.70;19.40;-158;7.66;-205
171;7.86;0.00;9.73;19.45;-157;7.66;-205
172;7.89;0.00;9.75;19.49;-157;7.67;-205
173;7.91;0.00;9.77;19.53;-156;7.67;-204
174;7.93;0.00;9.79;19.57;-156;7.67;-204
175;7.95;0.00;9.80;19.61;-156;7.67;-204
176;7.97;0.00;9.82;19.64;-155;7.68;-203
177;7.99;0.00;9.83;19.67;-155;7.68;-203
178;8.01;0.00;9.85;19.70;-154;7.68;-203
179;8.02;0.00;9.86;19.72;-154;7.68;-203
180;8.04;0.00;9.87;19.74;-154;7.68;-202
181;8.05;0.00;9.88;19.77;-153;7.68;-202
182;8.07;0.00;9.89;19.79;-153;7.69;-202
183;8.08;0.00;9.90;19.80;-153;7.69;-202
184;8.09;0.00;9.91;19.82;-153;7.69;-202
185;8.10;0.00;9.92;19.84;-152;7.69;-201
186;8.11;0.00;9.92;19.85;-152;7.69;-201
187;8.12;0.00;9.93;19.86;-152;7.69;-201
188;8.13;0.00;9.94;19.87;-152;7.69;-201
189;8.14;0.00;9.94;19.88;-152;7.69;-201
190;8.15;0.00;9.95;19.89;-152;7.69;-201
191;8.16;0.00;9.95;19.90;-151;7.69;-201
192;8.17;0.00;9.96;19.91;-151;7.69;-201
193;8.17;0.00;9.96;19.92;-151;7.69;-201
194;8.18;0.00;9.96;19.93;-151;7.70;-201
195;8.18;0.00;9.97;19.93;-151;7.70;-200
196;8.19;0.00;9.97;19.94;-151;7.70;-200
197;8.20;0.00;9.97;19.94;-151;7.70;-200
198;8.20;0.00;9.97;19.95;-151;7.70;-200
199;8.20;0.00;9.98;19.95;-151;7.70;-200
200;8.21;0.00;9.98;19.96;-151;7.70;-200
201;8.21;0.00;9.98;19.96;-151;7.70;-200
202;8.22;0.00;9.98;19.96;-151;7.70;-200
203;8.22;0.00;9.98;19.97;-150;7.70;-200
204;8.22;0.00;9.99;19.97;-150;7.70;-200
205;8.23;0.00;9.99;19.97;-150;7.70;-200
206;8.23;0.00;9.99;19.98;-150;7.70;-200
207;8.23;0.00;9.99;19.98;-150;7.70;-200
208;8.23;0.00;9.99;19.98;-150;7.70;-200
209;8.24;0.00;9.99;19.98;-150;7.70;-200
210;8.24;0.00;9.99;19.98;-150;7.70;-200
