# Supplementary material for: Recording and Simulating Proton-Related Metabolism in Bacterial Cell Suspensions
Source: Front Microbiol. 2021 Apr 29;12:654065. doi: 10.3389/fmicb.2021.654065 (PMC8117226; doi:10.3389/fmicb.2021.654065)
Supplement: Supplementary file 3 [file Data_Sheet_3.zip › Fig4_Nitrate.H+]

H+ PROTON.exe Parameter and Data File, (c) Heribert Cypionka 1986-2020
D. desulfuricans CSN:  Nitrate reduction with H2 + KSCN
 1: Cell suspension OD ;  20.0
 2: Cells per ml (OD=1) [*10^8] ;  3.30
 3: Volume/cell [*10^-15 l] ;  0.390
 4: Surface/cell [�m^2] ;  3.70
 5: Cytopl. buffer (mV/mM H+) ;  1.00
 6: pHi ;  7.70
 7: Membrane potential (mV) ;  -150
 8: Vectorial H+/e- transloc. ;  1.50
 9: ATPase (1/s) ;  0.0160
10: H+/ATP ;  4.00
11: mV at pH=7 ;  0.0000
12: mV per pH ;  -58.0
13: pHo at t=0 (mV) ;  -31.4
14: Buffer (mV/�M H+) ;  0.170
15: Reaction volume (ml) ;  2.00
16: Response (1/s) ;  0.700
17: Drift (mV/min) ;  0.0000
18: Step (s) ;  1.00
19: Stop after (s) ;   720
20: (not used) ;  0.0000
21: Time(Electron acceptor pulse) ;  84.0
22: Electron acceptor pulse ;  25.0
23: Electrons / reduction ;  8.00
24: H+ / uptake ;  0.0000
25: Charges / uptake ;  0.0000
26: Vmax / uptake ;   100
27: Km / uptake ;  0.0000
28: Vmax / reduction ;  2.30
29: Km / reduction ;  4.30
30: H+i / reduction ;  0.0000
31: H+ / release ;  -2.00
32: Charges / release ;  0.0000
33: (not used) ;  0.0000
34: Time(Electron donor pulse) ;  0.0000
35: Electron donor pulse ;  1000
36: Electrons / oxidation ;  2.00
37: H+ / uptake ;  0.0000
38: Charges / uptake ;  0.0000
39: Vmax / uptake ;  10.0
40: Km / uptake ;  0.0000
41: Vmax / oxidation ;  10.0
42: Km / oxidation ;  0.0000
43: H+i / oxidation ;  0.0000
44: H+ / release ;  0.0000
45: Charges / release ;  0.0000
46: Time(H+ pulse) ;   524
47: H+ pulse ;  50.0
48: Time(OH- pulse) ;  0.0000
49: OH- pulse ;  0.0000
50: Plot MP & pHi (0/1) ;  0.0000
51: Time, Start ;  0.0000
52: Time, Range ;  40.0
53: Channel 1, Scale ;  28.0
54: Channel 1, Midpoint ;  -25.0
55: Channel 2, Scale ;  20.0
56: Channel 2, Midpoint ;  0.0000
57: Channel 3, Scale ;  50.0
58: Channel 3, Midpoint ;  0.0000
59: Channel 4, Scale ;   100
60: Channel 4, Midpoint ;  1.00
61: Active Channels (Code 1+2+4+8) ;  1.00
Time (s);pH (mV);Acc.(out);Acc.(red);ATP cons.;MP (mV);pHi;pmf (mV)
  0;-31.40;0.00;0.00;0.00;-150;7.70;-159
  1;-31.40;0.00;0.00;0.00;-150;7.70;-159
  2;-31.40;0.00;0.00;0.00;-150;7.70;-159
  3;-31.40;0.00;0.00;0.00;-150;7.70;-159
  4;-31.40;0.00;0.00;0.00;-150;7.70;-159
  5;-31.40;0.00;0.00;0.00;-150;7.70;-159
  6;-31.40;0.00;0.00;0.00;-150;7.70;-159
  7;-31.40;0.00;0.00;0.00;-150;7.70;-159
  8;-31.40;0.00;0.00;0.00;-150;7.70;-159
  9;-31.40;0.00;0.00;0.00;-150;7.70;-159
 10;-31.40;0.00;0.00;0.00;-150;7.70;-159
 11;-31.40;0.00;0.00;0.00;-150;7.70;-159
 12;-31.40;0.00;0.00;0.00;-150;7.70;-159
 13;-31.40;0.00;0.00;0.00;-150;7.70;-159
 14;-31.40;0.00;0.00;0.00;-150;7.70;-159
 15;-31.40;0.00;0.00;0.00;-150;7.70;-159
 16;-31.40;0.00;0.00;0.00;-150;7.70;-159
 17;-31.40;0.00;0.00;0.00;-150;7.70;-159
 18;-31.40;0.00;0.00;0.00;-150;7.70;-159
 19;-31.40;0.00;0.00;0.00;-150;7.70;-159
 20;-31.40;0.00;0.00;0.00;-150;7.70;-159
 21;-31.40;0.00;0.00;0.00;-150;7.70;-159
 22;-31.40;0.00;0.00;0.00;-150;7.70;-159
 23;-31.40;0.00;0.00;0.00;-150;7.70;-159
 24;-31.40;0.00;0.00;0.00;-150;7.70;-159
 25;-31.40;0.00;0.00;0.00;-150;7.70;-159
 26;-31.40;0.00;0.00;0.00;-150;7.70;-159
 27;-31.40;0.00;0.00;0.00;-150;7.70;-159
 28;-31.40;0.00;0.00;0.00;-150;7.70;-159
 29;-31.40;0.00;0.00;0.00;-150;7.70;-159
 30;-31.40;0.00;0.00;0.00;-150;7.70;-159
 31;-31.40;0.00;0.00;0.00;-150;7.70;-159
 32;-31.40;0.00;0.00;0.00;-150;7.70;-159
 33;-31.40;0.00;0.00;0.00;-150;7.70;-159
 34;-31.40;0.00;0.00;0.00;-150;7.70;-159
 35;-31.40;0.00;0.00;0.00;-150;7.70;-159
 36;-31.40;0.00;0.00;0.00;-150;7.70;-159
 37;-31.40;0.00;0.00;0.00;-150;7.70;-159
 38;-31.40;0.00;0.00;0.00;-150;7.70;-159
 39;-31.40;0.00;0.00;0.00;-150;7.70;-159
 40;-31.40;0.00;0.00;0.00;-150;7.70;-159
 41;-31.40;0.00;0.00;0.00;-150;7.70;-159
 42;-31.40;0.00;0.00;0.00;-150;7.70;-159
 43;-31.40;0.00;0.00;0.00;-150;7.70;-159
 44;-31.40;0.00;0.00;0.00;-150;7.70;-159
 45;-31.40;0.00;0.00;0.00;-150;7.70;-159
 46;-31.40;0.00;0.00;0.00;-150;7.70;-159
 47;-31.40;0.00;0.00;0.00;-150;7.70;-159
 48;-31.40;0.00;0.00;0.00;-150;7.70;-159
 49;-31.40;0.00;0.00;0.00;-150;7.70;-159
 50;-31.40;0.00;0.00;0.00;-150;7.70;-159
 51;-31.40;0.00;0.00;0.00;-150;7.70;-159
 52;-31.40;0.00;0.00;0.00;-150;7.70;-159
 53;-31.40;0.00;0.00;0.00;-150;7.70;-159
 54;-31.40;0.00;0.00;0.00;-150;7.70;-159
 55;-31.40;0.00;0.00;0.00;-150;7.70;-159
 56;-31.40;0.00;0.00;0.00;-150;7.70;-159
 57;-31.40;0.00;0.00;0.00;-150;7.70;-159
 58;-31.40;0.00;0.00;0.00;-150;7.70;-159
 59;-31.40;0.00;0.00;0.00;-150;7.70;-159
 60;-31.40;0.00;0.00;0.00;-150;7.70;-159
 61;-31.40;0.00;0.00;0.00;-150;7.70;-159
 62;-31.40;0.00;0.00;0.00;-150;7.70;-159
 63;-31.40;0.00;0.00;0.00;-150;7.70;-159
 64;-31.40;0.00;0.00;0.00;-150;7.70;-159
 65;-31.40;0.00;0.00;0.00;-150;7.70;-159
 66;-31.40;0.00;0.00;0.00;-150;7.70;-159
 67;-31.40;0.00;0.00;0.00;-150;7.70;-159
 68;-31.40;0.00;0.00;0.00;-150;7.70;-159
 69;-31.40;0.00;0.00;0.00;-150;7.70;-159
 70;-31.40;0.00;0.00;0.00;-150;7.70;-159
 71;-31.40;0.00;0.00;0.00;-150;7.70;-159
 72;-31.40;0.00;0.00;0.00;-150;7.70;-159
 73;-31.40;0.00;0.00;0.00;-150;7.70;-159
 74;-31.40;0.00;0.00;0.00;-150;7.70;-159
 75;-31.40;0.00;0.00;0.00;-150;7.70;-159
 76;-31.40;0.00;0.00;0.00;-150;7.70;-159
 77;-31.40;0.00;0.00;0.00;-150;7.70;-159
 78;-31.40;0.00;0.00;0.00;-150;7.70;-159
 79;-31.40;0.00;0.00;0.00;-150;7.70;-159
 80;-31.40;0.00;0.00;0.00;-150;7.70;-159
 81;-31.40;0.00;0.00;0.00;-150;7.70;-159
 82;-31.40;0.00;0.00;0.00;-150;7.70;-159
 83;-31.40;0.00;0.00;0.00;-150;7.70;-159
 84;-30.25;0.00;1.96;0.09;-4729;7.78;-4744
 85;-28.80;0.00;3.90;0.28;-9178;7.85;-9199
 86;-27.29;0.00;5.81;0.55;-13491;7.92;-13519
 87;-25.81;0.00;7.69;0.91;-17662;7.99;-17695
 88;-24.37;0.00;9.53;1.36;-21680;8.06;-21719
 89;-23.00;0.00;11.33;1.88;-25535;8.12;-25578
 90;-21.69;0.00;13.08;2.48;-29211;8.18;-29259
 91;-20.45;0.00;14.77;3.15;-32690;8.24;-32743
 92;-19.29;0.00;16.39;3.88;-35947;8.30;-36004
 93;-18.21;0.00;17.93;4.68;-38953;8.35;-39014
 94;-17.25;0.00;19.36;5.54;-41670;8.39;-41735
 95;-16.39;0.00;20.66;6.44;-44052;8.43;-44120
 96;-15.67;0.00;21.82;7.38;-46044;8.46;-46115
 97;-15.11;0.00;22.79;8.36;-47593;8.49;-47666
 98;-14.71;0.00;23.57;9.36;-48653;8.51;-48727
 99;-14.49;0.00;24.15;10.37;-49213;8.52;-49288
100;-14.44;0.00;24.53;11.38;-49316;8.52;-49391
101;-14.53;0.00;24.76;12.38;-49061;8.51;-49135
102;-14.72;0.00;24.88;13.38;-48567;8.51;-48641
103;-14.97;0.00;24.94;14.36;-47939;8.50;-48012
104;-15.26;0.00;24.97;15.33;-47246;8.48;-47318
105;-15.57;0.00;24.99;16.29;-46526;8.47;-46597
106;-15.88;0.00;24.99;17.23;-45800;8.46;-45870
107;-16.19;0.00;25.00;18.15;-45077;8.45;-45146
108;-16.50;0.00;25.00;19.06;-44362;8.44;-44430
109;-16.80;0.00;25.00;19.95;-43656;8.42;-43723
110;-17.11;0.00;25.00;20.83;-42961;8.41;-43027
111;-17.40;0.00;25.00;21.70;-42276;8.40;-42341
112;-17.69;0.00;25.00;22.55;-41602;8.39;-41666
113;-17.98;0.00;25.00;23.39;-40939;8.38;-41002
114;-18.26;0.00;25.00;24.22;-40287;8.37;-40349
115;-18.54;0.00;25.00;25.03;-39644;8.36;-39705
116;-18.82;0.00;25.00;25.83;-39012;8.35;-39073
117;-19.08;0.00;25.00;26.62;-38391;8.34;-38450
118;-19.35;0.00;25.00;27.39;-37779;8.33;-37837
119;-19.61;0.00;25.00;28.15;-37177;8.32;-37234
120;-19.87;0.00;25.00;28.90;-36584;8.31;-36641
121;-20.12;0.00;25.00;29.64;-36001;8.30;-36057
122;-20.37;0.00;25.00;30.37;-35428;8.29;-35483
123;-20.61;0.00;25.00;31.08;-34863;8.28;-34918
124;-20.85;0.00;25.00;31.78;-34308;8.27;-34361
125;-21.09;0.00;25.00;32.47;-33761;8.26;-33814
126;-21.32;0.00;25.00;33.16;-33224;8.25;-33276
127;-21.55;0.00;25.00;33.82;-32694;8.24;-32746
128;-21.78;0.00;25.00;34.48;-32174;8.23;-32224
129;-22.00;0.00;25.00;35.13;-31661;8.23;-31711
130;-22.22;0.00;25.00;35.77;-31157;8.22;-31206
131;-22.43;0.00;25.00;36.40;-30661;8.21;-30709
132;-22.64;0.00;25.00;37.02;-30173;8.20;-30221
133;-22.85;0.00;25.00;37.62;-29692;8.19;-29739
134;-23.06;0.00;25.00;38.22;-29220;8.18;-29266
135;-23.26;0.00;25.00;38.81;-28755;8.18;-28800
136;-23.46;0.00;25.00;39.39;-28297;8.17;-28342
137;-23.65;0.00;25.00;39.96;-27847;8.16;-27891
138;-23.84;0.00;25.00;40.52;-27404;8.15;-27447
139;-24.03;0.00;25.00;41.07;-26967;8.15;-27011
140;-24.22;0.00;25.00;41.61;-26538;8.14;-26581
141;-24.40;0.00;25.00;42.15;-26116;8.13;-26158
142;-24.58;0.00;25.00;42.67;-25701;8.13;-25742
143;-24.76;0.00;25.00;43.19;-25292;8.12;-25333
144;-24.93;0.00;25.00;43.70;-24890;8.11;-24930
145;-25.10;0.00;25.00;44.20;-24494;8.11;-24533
146;-25.27;0.00;25.00;44.69;-24104;8.10;-24143
147;-25.44;0.00;25.00;45.18;-23721;8.09;-23760
148;-25.60;0.00;25.00;45.66;-23344;8.09;-23382
149;-25.76;0.00;25.00;46.12;-22973;8.08;-23010
150;-25.92;0.00;25.00;46.59;-22608;8.07;-22645
151;-26.08;0.00;25.00;47.04;-22248;8.07;-22285
152;-26.23;0.00;25.00;47.49;-21895;8.06;-21931
153;-26.38;0.00;25.00;47.93;-21547;8.06;-21582
154;-26.53;0.00;25.00;48.36;-21204;8.05;-21239
155;-26.68;0.00;25.00;48.79;-20868;8.05;-20902
156;-26.82;0.00;25.00;49.21;-20536;8.04;-20570
157;-26.96;0.00;25.00;49.62;-20210;8.03;-20243
158;-27.10;0.00;25.00;50.03;-19889;8.03;-19922
159;-27.24;0.00;25.00;50.43;-19573;8.02;-19606
160;-27.37;0.00;25.00;50.82;-19262;8.02;-19295
161;-27.50;0.00;25.00;51.21;-18957;8.01;-18988
162;-27.63;0.00;25.00;51.59;-18656;8.01;-18687
163;-27.76;0.00;25.00;51.96;-18360;8.00;-18390
164;-27.89;0.00;25.00;52.33;-18068;8.00;-18099
165;-28.01;0.00;25.00;52.69;-17782;7.99;-17812
166;-28.13;0.00;25.00;53.05;-17499;7.99;-17529
167;-28.25;0.00;25.00;53.40;-17222;7.98;-17251
168;-28.37;0.00;25.00;53.75;-16949;7.98;-16978
169;-28.49;0.00;25.00;54.09;-16680;7.98;-16708
170;-28.60;0.00;25.00;54.42;-16415;7.97;-16444
171;-28.72;0.00;25.00;54.75;-16155;7.97;-16183
172;-28.83;0.00;25.00;55.07;-15899;7.96;-15927
173;-28.94;0.00;25.00;55.39;-15647;7.96;-15674
174;-29.04;0.00;25.00;55.71;-15399;7.95;-15426
175;-29.15;0.00;25.00;56.02;-15155;7.95;-15182
176;-29.25;0.00;25.00;56.32;-14915;7.95;-14941
177;-29.36;0.00;25.00;56.62;-14679;7.94;-14705
178;-29.46;0.00;25.00;56.91;-14446;7.94;-14472
179;-29.56;0.00;25.00;57.20;-14218;7.93;-14243
180;-29.65;0.00;25.00;57.49;-13993;7.93;-14017
181;-29.75;0.00;25.00;57.77;-13771;7.93;-13795
182;-29.84;0.00;25.00;58.04;-13553;7.92;-13577
183;-29.94;0.00;25.00;58.31;-13339;7.92;-13362
184;-30.03;0.00;25.00;58.58;-13128;7.92;-13151
185;-30.12;0.00;25.00;58.84;-12920;7.91;-12943
186;-30.21;0.00;25.00;59.10;-12716;7.91;-12739
187;-30.29;0.00;25.00;59.36;-12515;7.91;-12537
188;-30.38;0.00;25.00;59.61;-12317;7.90;-12339
189;-30.46;0.00;25.00;59.85;-12122;7.90;-12144
190;-30.55;0.00;25.00;60.10;-11931;7.90;-11952
191;-30.63;0.00;25.00;60.33;-11742;7.89;-11764
192;-30.71;0.00;25.00;60.57;-11557;7.89;-11578
193;-30.79;0.00;25.00;60.80;-11374;7.89;-11395
194;-30.87;0.00;25.00;61.03;-11195;7.88;-11215
195;-30.94;0.00;25.00;61.25;-11018;7.88;-11038
196;-31.02;0.00;25.00;61.47;-10844;7.88;-10864
197;-31.09;0.00;25.00;61.69;-10673;7.88;-10693
198;-31.16;0.00;25.00;61.90;-10504;7.87;-10524
199;-31.24;0.00;25.00;62.11;-10339;7.87;-10358
200;-31.31;0.00;25.00;62.32;-10176;7.87;-10195
201;-31.38;0.00;25.00;62.52;-10015;7.86;-10034
202;-31.44;0.00;25.00;62.72;-9858;7.86;-9876
203;-31.51;0.00;25.00;62.91;-9702;7.86;-9721
204;-31.58;0.00;25.00;63.11;-9549;7.86;-9568
205;-31.64;0.00;25.00;63.30;-9399;7.85;-9417
206;-31.71;0.00;25.00;63.49;-9251;7.85;-9269
207;-31.77;0.00;25.00;63.67;-9105;7.85;-9123
208;-31.83;0.00;25.00;63.85;-8962;7.85;-8980
209;-31.89;0.00;25.00;64.03;-8821;7.84;-8838
210;-31.95;0.00;25.00;64.20;-8682;7.84;-8700
211;-32.01;0.00;25.00;64.38;-8546;7.84;-8563
212;-32.07;0.00;25.00;64.55;-8412;7.84;-8428
213;-32.13;0.00;25.00;64.71;-8279;7.84;-8296
214;-32.18;0.00;25.00;64.88;-8149;7.83;-8166
215;-32.24;0.00;25.00;65.04;-8021;7.83;-8037
216;-32.29;0.00;25.00;65.20;-7895;7.83;-7911
217;-32.35;0.00;25.00;65.36;-7771;7.83;-7787
218;-32.40;0.00;25.00;65.51;-7649;7.82;-7665
219;-32.45;0.00;25.00;65.66;-7529;7.82;-7545
220;-32.50;0.00;25.00;65.81;-7411;7.82;-7427
221;-32.55;0.00;25.00;65.96;-7295;7.82;-7310
222;-32.60;0.00;25.00;66.10;-7181;7.82;-7196
223;-32.65;0.00;25.00;66.25;-7068;7.82;-7083
224;-32.70;0.00;25.00;66.39;-6958;7.81;-6972
225;-32.75;0.00;25.00;66.52;-6849;7.81;-6863
226;-32.79;0.00;25.00;66.66;-6742;7.81;-6756
227;-32.84;0.00;25.00;66.79;-6636;7.81;-6650
228;-32.89;0.00;25.00;66.92;-6532;7.81;-6546
229;-32.93;0.00;25.00;67.05;-6430;7.80;-6444
230;-32.97;0.00;25.00;67.18;-6330;7.80;-6344
231;-33.02;0.00;25.00;67.31;-6231;7.80;-6245
232;-33.06;0.00;25.00;67.43;-6134;7.80;-6147
233;-33.10;0.00;25.00;67.55;-6038;7.80;-6051
234;-33.14;0.00;25.00;67.67;-5944;7.80;-5957
235;-33.18;0.00;25.00;67.79;-5851;7.79;-5864
236;-33.22;0.00;25.00;67.90;-5760;7.79;-5773
237;-33.26;0.00;25.00;68.02;-5670;7.79;-5683
238;-33.30;0.00;25.00;68.13;-5582;7.79;-5594
239;-33.33;0.00;25.00;68.24;-5495;7.79;-5507
240;-33.37;0.00;25.00;68.35;-5409;7.79;-5422
241;-33.41;0.00;25.00;68.45;-5325;7.79;-5337
242;-33.44;0.00;25.00;68.56;-5242;7.78;-5255
243;-33.48;0.00;25.00;68.66;-5161;7.78;-5173
244;-33.51;0.00;25.00;68.76;-5081;7.78;-5093
245;-33.55;0.00;25.00;68.86;-5002;7.78;-5014
246;-33.58;0.00;25.00;68.96;-4924;7.78;-4936
247;-33.62;0.00;25.00;69.06;-4848;7.78;-4859
248;-33.65;0.00;25.00;69.15;-4773;7.78;-4784
249;-33.68;0.00;25.00;69.25;-4699;7.78;-4710
250;-33.71;0.00;25.00;69.34;-4626;7.77;-4637
251;-33.74;0.00;25.00;69.43;-4554;7.77;-4566
252;-33.77;0.00;25.00;69.52;-4484;7.77;-4495
253;-33.80;0.00;25.00;69.60;-4414;7.77;-4426
254;-33.83;0.00;25.00;69.69;-4346;7.77;-4357
255;-33.86;0.00;25.00;69.78;-4279;7.77;-4290
256;-33.89;0.00;25.00;69.86;-4213;7.77;-4224
257;-33.92;0.00;25.00;69.94;-4148;7.77;-4159
258;-33.95;0.00;25.00;70.02;-4084;7.77;-4095
259;-33.97;0.00;25.00;70.10;-4021;7.76;-4032
260;-34.00;0.00;25.00;70.18;-3959;7.76;-3970
261;-34.03;0.00;25.00;70.26;-3898;7.76;-3909
262;-34.05;0.00;25.00;70.33;-3838;7.76;-3848
263;-34.08;0.00;25.00;70.41;-3779;7.76;-3789
264;-34.10;0.00;25.00;70.48;-3721;7.76;-3731
265;-34.13;0.00;25.00;70.55;-3664;7.76;-3674
266;-34.15;0.00;25.00;70.63;-3608;7.76;-3618
267;-34.18;0.00;25.00;70.70;-3552;7.76;-3562
268;-34.20;0.00;25.00;70.76;-3498;7.76;-3508
269;-34.22;0.00;25.00;70.83;-3444;7.75;-3454
270;-34.25;0.00;25.00;70.90;-3392;7.75;-3401
271;-34.27;0.00;25.00;70.96;-3340;7.75;-3349
272;-34.29;0.00;25.00;71.03;-3289;7.75;-3298
273;-34.31;0.00;25.00;71.09;-3239;7.75;-3248
274;-34.33;0.00;25.00;71.15;-3189;7.75;-3199
275;-34.35;0.00;25.00;71.22;-3141;7.75;-3150
276;-34.38;0.00;25.00;71.28;-3093;7.75;-3102
277;-34.40;0.00;25.00;71.34;-3046;7.75;-3055
278;-34.42;0.00;25.00;71.40;-2999;7.75;-3008
279;-34.44;0.00;25.00;71.45;-2954;7.75;-2963
280;-34.45;0.00;25.00;71.51;-2909;7.75;-2918
281;-34.47;0.00;25.00;71.57;-2865;7.75;-2874
282;-34.49;0.00;25.00;71.62;-2821;7.74;-2830
283;-34.51;0.00;25.00;71.67;-2779;7.74;-2787
284;-34.53;0.00;25.00;71.73;-2736;7.74;-2745
285;-34.55;0.00;25.00;71.78;-2695;7.74;-2704
286;-34.57;0.00;25.00;71.83;-2654;7.74;-2663
287;-34.58;0.00;25.00;71.88;-2614;7.74;-2623
288;-34.60;0.00;25.00;71.93;-2575;7.74;-2583
289;-34.62;0.00;25.00;71.98;-2536;7.74;-2544
290;-34.63;0.00;25.00;72.03;-2498;7.74;-2506
291;-34.65;0.00;25.00;72.08;-2460;7.74;-2469
292;-34.67;0.00;25.00;72.12;-2423;7.74;-2432
293;-34.68;0.00;25.00;72.17;-2387;7.74;-2395
294;-34.70;0.00;25.00;72.22;-2351;7.74;-2359
295;-34.71;0.00;25.00;72.26;-2316;7.74;-2324
296;-34.73;0.00;25.00;72.30;-2281;7.74;-2289
297;-34.74;0.00;25.00;72.35;-2247;7.73;-2255
298;-34.76;0.00;25.00;72.39;-2214;7.73;-2222
299;-34.77;0.00;25.00;72.43;-2181;7.73;-2189
300;-34.78;0.00;25.00;72.47;-2148;7.73;-2156
301;-34.80;0.00;25.00;72.51;-2116;7.73;-2124
302;-34.81;0.00;25.00;72.55;-2085;7.73;-2093
303;-34.83;0.00;25.00;72.59;-2054;7.73;-2062
304;-34.84;0.00;25.00;72.63;-2023;7.73;-2031
305;-34.85;0.00;25.00;72.67;-1993;7.73;-2001
306;-34.86;0.00;25.00;72.71;-1964;7.73;-1971
307;-34.88;0.00;25.00;72.74;-1935;7.73;-1942
308;-34.89;0.00;25.00;72.78;-1906;7.73;-1914
309;-34.90;0.00;25.00;72.81;-1878;7.73;-1886
310;-34.91;0.00;25.00;72.85;-1851;7.73;-1858
311;-34.93;0.00;25.00;72.88;-1823;7.73;-1831
312;-34.94;0.00;25.00;72.92;-1797;7.73;-1804
313;-34.95;0.00;25.00;72.95;-1770;7.73;-1778
314;-34.96;0.00;25.00;72.98;-1744;7.73;-1752
315;-34.97;0.00;25.00;73.02;-1719;7.73;-1726
316;-34.98;0.00;25.00;73.05;-1694;7.73;-1701
317;-34.99;0.00;25.00;73.08;-1669;7.73;-1676
318;-35.00;0.00;25.00;73.11;-1645;7.72;-1652
319;-35.01;0.00;25.00;73.14;-1621;7.72;-1628
320;-35.02;0.00;25.00;73.17;-1597;7.72;-1604
321;-35.03;0.00;25.00;73.20;-1574;7.72;-1581
322;-35.04;0.00;25.00;73.23;-1551;7.72;-1558
323;-35.05;0.00;25.00;73.26;-1529;7.72;-1536
324;-35.06;0.00;25.00;73.28;-1507;7.72;-1514
325;-35.07;0.00;25.00;73.31;-1485;7.72;-1492
326;-35.08;0.00;25.00;73.34;-1464;7.72;-1471
327;-35.09;0.00;25.00;73.36;-1443;7.72;-1450
328;-35.10;0.00;25.00;73.39;-1422;7.72;-1429
329;-35.11;0.00;25.00;73.42;-1402;7.72;-1408
330;-35.12;0.00;25.00;73.44;-1382;7.72;-1388
331;-35.13;0.00;25.00;73.47;-1362;7.72;-1369
332;-35.13;0.00;25.00;73.49;-1343;7.72;-1349
333;-35.14;0.00;25.00;73.52;-1323;7.72;-1330
334;-35.15;0.00;25.00;73.54;-1305;7.72;-1311
335;-35.16;0.00;25.00;73.56;-1286;7.72;-1293
336;-35.17;0.00;25.00;73.59;-1268;7.72;-1275
337;-35.17;0.00;25.00;73.61;-1250;7.72;-1257
338;-35.18;0.00;25.00;73.63;-1233;7.72;-1239
339;-35.19;0.00;25.00;73.65;-1215;7.72;-1222
340;-35.20;0.00;25.00;73.67;-1198;7.72;-1205
341;-35.20;0.00;25.00;73.70;-1181;7.72;-1188
342;-35.21;0.00;25.00;73.72;-1165;7.72;-1171
343;-35.22;0.00;25.00;73.74;-1149;7.72;-1155
344;-35.22;0.00;25.00;73.76;-1133;7.72;-1139
345;-35.23;0.00;25.00;73.78;-1117;7.72;-1123
346;-35.24;0.00;25.00;73.80;-1101;7.72;-1108
347;-35.24;0.00;25.00;73.82;-1086;7.72;-1093
348;-35.25;0.00;25.00;73.83;-1071;7.72;-1078
349;-35.26;0.00;25.00;73.85;-1057;7.72;-1063
350;-35.26;0.00;25.00;73.87;-1042;7.71;-1048
351;-35.27;0.00;25.00;73.89;-1028;7.71;-1034
352;-35.28;0.00;25.00;73.91;-1014;7.71;-1020
353;-35.28;0.00;25.00;73.92;-1000;7.71;-1006
354;-35.29;0.00;25.00;73.94;-986;7.71;-993
355;-35.29;0.00;25.00;73.96;-973;7.71;-979
356;-35.30;0.00;25.00;73.98;-960;7.71;-966
357;-35.30;0.00;25.00;73.99;-947;7.71;-953
358;-35.31;0.00;25.00;74.01;-934;7.71;-940
359;-35.32;0.00;25.00;74.02;-922;7.71;-928
360;-35.32;0.00;25.00;74.04;-909;7.71;-915
361;-35.33;0.00;25.00;74.05;-897;7.71;-903
362;-35.33;0.00;25.00;74.07;-885;7.71;-891
363;-35.34;0.00;25.00;74.08;-873;7.71;-879
364;-35.34;0.00;25.00;74.10;-862;7.71;-868
365;-35.35;0.00;25.00;74.11;-850;7.71;-856
366;-35.35;0.00;25.00;74.13;-839;7.71;-845
367;-35.36;0.00;25.00;74.14;-828;7.71;-834
368;-35.36;0.00;25.00;74.16;-817;7.71;-823
369;-35.37;0.00;25.00;74.17;-807;7.71;-813
370;-35.37;0.00;25.00;74.18;-796;7.71;-802
371;-35.37;0.00;25.00;74.20;-786;7.71;-792
372;-35.38;0.00;25.00;74.21;-776;7.71;-781
373;-35.38;0.00;25.00;74.22;-766;7.71;-771
374;-35.39;0.00;25.00;74.23;-756;7.71;-762
375;-35.39;0.00;25.00;74.25;-746;7.71;-752
376;-35.40;0.00;25.00;74.26;-736;7.71;-742
377;-35.40;0.00;25.00;74.27;-727;7.71;-733
378;-35.40;0.00;25.00;74.28;-718;7.71;-724
379;-35.41;0.00;25.00;74.29;-709;7.71;-715
380;-35.41;0.00;25.00;74.30;-700;7.71;-706
381;-35.42;0.00;25.00;74.32;-691;7.71;-697
382;-35.42;0.00;25.00;74.33;-682;7.71;-688
383;-35.42;0.00;25.00;74.34;-674;7.71;-680
384;-35.43;0.00;25.00;74.35;-665;7.71;-671
385;-35.43;0.00;25.00;74.36;-657;7.71;-663
386;-35.43;0.00;25.00;74.37;-649;7.71;-655
387;-35.44;0.00;25.00;74.38;-641;7.71;-647
388;-35.44;0.00;25.00;74.39;-633;7.71;-639
389;-35.44;0.00;25.00;74.40;-626;7.71;-631
390;-35.45;0.00;25.00;74.41;-618;7.71;-624
391;-35.45;0.00;25.00;74.42;-610;7.71;-616
392;-35.45;0.00;25.00;74.43;-603;7.71;-609
393;-35.46;0.00;25.00;74.44;-596;7.71;-602
394;-35.46;0.00;25.00;74.44;-589;7.71;-594
395;-35.46;0.00;25.00;74.45;-582;7.71;-587
396;-35.47;0.00;25.00;74.46;-575;7.71;-580
397;-35.47;0.00;25.00;74.47;-568;7.71;-574
398;-35.47;0.00;25.00;74.48;-561;7.71;-567
399;-35.47;0.00;25.00;74.49;-555;7.71;-560
400;-35.48;0.00;25.00;74.50;-548;7.71;-554
401;-35.48;0.00;25.00;74.50;-542;7.71;-547
402;-35.48;0.00;25.00;74.51;-536;7.71;-541
403;-35.49;0.00;25.00;74.52;-529;7.71;-535
404;-35.49;0.00;25.00;74.53;-523;7.71;-529
405;-35.49;0.00;25.00;74.54;-517;7.71;-523
406;-35.49;0.00;25.00;74.54;-512;7.71;-517
407;-35.50;0.00;25.00;74.55;-506;7.71;-511
408;-35.50;0.00;25.00;74.56;-500;7.71;-506
409;-35.50;0.00;25.00;74.56;-494;7.71;-500
410;-35.50;0.00;25.00;74.57;-489;7.71;-494
411;-35.51;0.00;25.00;74.58;-483;7.71;-489
412;-35.51;0.00;25.00;74.58;-478;7.71;-484
413;-35.51;0.00;25.00;74.59;-473;7.71;-478
414;-35.51;0.00;25.00;74.60;-468;7.71;-473
415;-35.51;0.00;25.00;74.60;-463;7.71;-468
416;-35.52;0.00;25.00;74.61;-458;7.71;-463
417;-35.52;0.00;25.00;74.62;-453;7.71;-458
418;-35.52;0.00;25.00;74.62;-448;7.70;-453
419;-35.52;0.00;25.00;74.63;-443;7.70;-449
420;-35.53;0.00;25.00;74.64;-438;7.70;-444
421;-35.53;0.00;25.00;74.64;-434;7.70;-439
422;-35.53;0.00;25.00;74.65;-429;7.70;-435
423;-35.53;0.00;25.00;74.65;-425;7.70;-430
424;-35.53;0.00;25.00;74.66;-420;7.70;-426
425;-35.53;0.00;25.00;74.66;-416;7.70;-421
426;-35.54;0.00;25.00;74.67;-412;7.70;-417
427;-35.54;0.00;25.00;74.67;-408;7.70;-413
428;-35.54;0.00;25.00;74.68;-404;7.70;-409
429;-35.54;0.00;25.00;74.68;-399;7.70;-405
430;-35.54;0.00;25.00;74.69;-395;7.70;-401
431;-35.55;0.00;25.00;74.69;-392;7.70;-397
432;-35.55;0.00;25.00;74.70;-388;7.70;-393
433;-35.55;0.00;25.00;74.70;-384;7.70;-389
434;-35.55;0.00;25.00;74.71;-380;7.70;-385
435;-35.55;0.00;25.00;74.71;-376;7.70;-382
436;-35.55;0.00;25.00;74.72;-373;7.70;-378
437;-35.56;0.00;25.00;74.72;-369;7.70;-375
438;-35.56;0.00;25.00;74.73;-366;7.70;-371
439;-35.56;0.00;25.00;74.73;-362;7.70;-368
440;-35.56;0.00;25.00;74.74;-359;7.70;-364
441;-35.56;0.00;25.00;74.74;-356;7.70;-361
442;-35.56;0.00;25.00;74.74;-352;7.70;-358
443;-35.56;0.00;25.00;74.75;-349;7.70;-354
444;-35.57;0.00;25.00;74.75;-346;7.70;-351
445;-35.57;0.00;25.00;74.76;-343;7.70;-348
446;-35.57;0.00;25.00;74.76;-340;7.70;-345
447;-35.57;0.00;25.00;74.76;-337;7.70;-342
448;-35.57;0.00;25.00;74.77;-334;7.70;-339
449;-35.57;0.00;25.00;74.77;-331;7.70;-336
450;-35.57;0.00;25.00;74.78;-328;7.70;-333
451;-35.57;0.00;25.00;74.78;-325;7.70;-330
452;-35.58;0.00;25.00;74.78;-322;7.70;-327
453;-35.58;0.00;25.00;74.79;-319;7.70;-325
454;-35.58;0.00;25.00;74.79;-317;7.70;-322
455;-35.58;0.00;25.00;74.79;-314;7.70;-319
456;-35.58;0.00;25.00;74.80;-311;7.70;-317
457;-35.58;0.00;25.00;74.80;-309;7.70;-314
458;-35.58;0.00;25.00;74.80;-306;7.70;-312
459;-35.58;0.00;25.00;74.81;-304;7.70;-309
460;-35.58;0.00;25.00;74.81;-301;7.70;-307
461;-35.59;0.00;25.00;74.81;-299;7.70;-304
462;-35.59;0.00;25.00;74.81;-296;7.70;-302
463;-35.59;0.00;25.00;74.82;-294;7.70;-299
464;-35.59;0.00;25.00;74.82;-292;7.70;-297
465;-35.59;0.00;25.00;74.82;-290;7.70;-295
466;-35.59;0.00;25.00;74.83;-287;7.70;-293
467;-35.59;0.00;25.00;74.83;-285;7.70;-290
468;-35.59;0.00;25.00;74.83;-283;7.70;-288
469;-35.59;0.00;25.00;74.83;-281;7.70;-286
470;-35.59;0.00;25.00;74.84;-279;7.70;-284
471;-35.60;0.00;25.00;74.84;-277;7.70;-282
472;-35.60;0.00;25.00;74.84;-275;7.70;-280
473;-35.60;0.00;25.00;74.84;-273;7.70;-278
474;-35.60;0.00;25.00;74.85;-271;7.70;-276
475;-35.60;0.00;25.00;74.85;-269;7.70;-274
476;-35.60;0.00;25.00;74.85;-267;7.70;-272
477;-35.60;0.00;25.00;74.85;-265;7.70;-270
478;-35.60;0.00;25.00;74.86;-263;7.70;-268
479;-35.60;0.00;25.00;74.86;-261;7.70;-267
480;-35.60;0.00;25.00;74.86;-260;7.70;-265
481;-35.60;0.00;25.00;74.86;-258;7.70;-263
482;-35.60;0.00;25.00;74.87;-256;7.70;-261
483;-35.60;0.00;25.00;74.87;-254;7.70;-260
484;-35.61;0.00;25.00;74.87;-253;7.70;-258
485;-35.61;0.00;25.00;74.87;-251;7.70;-256
486;-35.61;0.00;25.00;74.87;-249;7.70;-255
487;-35.61;0.00;25.00;74.88;-248;7.70;-253
488;-35.61;0.00;25.00;74.88;-246;7.70;-251
489;-35.61;0.00;25.00;74.88;-245;7.70;-250
490;-35.61;0.00;25.00;74.88;-243;7.70;-248
491;-35.61;0.00;25.00;74.88;-242;7.70;-247
492;-35.61;0.00;25.00;74.89;-240;7.70;-245
493;-35.61;0.00;25.00;74.89;-239;7.70;-244
494;-35.61;0.00;25.00;74.89;-237;7.70;-243
495;-35.61;0.00;25.00;74.89;-236;7.70;-241
496;-35.61;0.00;25.00;74.89;-235;7.70;-240
497;-35.61;0.00;25.00;74.89;-233;7.70;-238
498;-35.61;0.00;25.00;74.90;-232;7.70;-237
499;-35.62;0.00;25.00;74.90;-231;7.70;-236
500;-35.62;0.00;25.00;74.90;-229;7.70;-235
501;-35.62;0.00;25.00;74.90;-228;7.70;-233
502;-35.62;0.00;25.00;74.90;-227;7.70;-232
503;-35.62;0.00;25.00;74.90;-226;7.70;-231
504;-35.62;0.00;25.00;74.91;-224;7.70;-230
505;-35.62;0.00;25.00;74.91;-223;7.70;-228
506;-35.62;0.00;25.00;74.91;-222;7.70;-227
507;-35.62;0.00;25.00;74.91;-221;7.70;-226
508;-35.62;0.00;25.00;74.91;-220;7.70;-225
509;-35.62;0.00;25.00;74.91;-219;7.70;-224
510;-35.62;0.00;25.00;74.91;-218;7.70;-223
511;-35.62;0.00;25.00;74.92;-216;7.70;-222
512;-35.62;0.00;25.00;74.92;-215;7.70;-221
513;-35.62;0.00;25.00;74.92;-214;7.70;-219
514;-35.62;0.00;25.00;74.92;-213;7.70;-218
515;-35.62;0.00;25.00;74.92;-212;7.70;-217
516;-35.62;0.00;25.00;74.92;-211;7.70;-216
517;-35.62;0.00;25.00;74.92;-210;7.70;-215
518;-35.62;0.00;25.00;74.92;-209;7.70;-214
519;-35.62;0.00;25.00;74.93;-208;7.70;-214
520;-35.63;0.00;25.00;74.93;-207;7.70;-213
521;-35.63;0.00;25.00;74.93;-207;7.70;-212
522;-35.63;0.00;25.00;74.93;-206;7.70;-211
523;-35.63;0.00;25.00;74.93;-205;7.70;-210
524;-32.65;0.00;25.00;74.93;-204;7.70;-213
525;-31.76;0.00;25.00;74.93;-203;7.70;-212
526;-31.49;0.00;25.00;74.93;-202;7.70;-212
527;-31.41;0.00;25.00;74.93;-201;7.70;-211
528;-31.39;0.00;25.00;74.94;-201;7.70;-210
529;-31.38;0.00;25.00;74.94;-200;7.70;-209
530;-31.38;0.00;25.00;74.94;-199;7.70;-208
531;-31.38;0.00;25.00;74.94;-198;7.70;-208
532;-31.38;0.00;25.00;74.94;-197;7.70;-207
533;-31.38;0.00;25.00;74.94;-197;7.70;-206
534;-31.38;0.00;25.00;74.94;-196;7.70;-205
535;-31.38;0.00;25.00;74.94;-195;7.70;-205
536;-31.38;0.00;25.00;74.94;-194;7.70;-204
537;-31.38;0.00;25.00;74.94;-194;7.70;-203
538;-31.38;0.00;25.00;74.95;-193;7.70;-202
539;-31.38;0.00;25.00;74.95;-192;7.70;-202
540;-31.38;0.00;25.00;74.95;-192;7.70;-201
541;-31.38;0.00;25.00;74.95;-191;7.70;-200
542;-31.38;0.00;25.00;74.95;-190;7.70;-200
543;-31.38;0.00;25.00;74.95;-190;7.70;-199
544;-31.38;0.00;25.00;74.95;-189;7.70;-198
545;-31.38;0.00;25.00;74.95;-188;7.70;-198
546;-31.38;0.00;25.00;74.95;-188;7.70;-197
547;-31.38;0.00;25.00;74.95;-187;7.70;-197
548;-31.38;0.00;25.00;74.95;-187;7.70;-196
549;-31.38;0.00;25.00;74.95;-186;7.70;-195
550;-31.38;0.00;25.00;74.96;-185;7.70;-195
551;-31.38;0.00;25.00;74.96;-185;7.70;-194
552;-31.39;0.00;25.00;74.96;-184;7.70;-194
553;-31.39;0.00;25.00;74.96;-184;7.70;-193
554;-31.39;0.00;25.00;74.96;-183;7.70;-193
555;-31.39;0.00;25.00;74.96;-183;7.70;-192
556;-31.39;0.00;25.00;74.96;-182;7.70;-192
557;-31.39;0.00;25.00;74.96;-182;7.70;-191
558;-31.39;0.00;25.00;74.96;-181;7.70;-191
559;-31.39;0.00;25.00;74.96;-181;7.70;-190
560;-31.39;0.00;25.00;74.96;-180;7.70;-190
561;-31.39;0.00;25.00;74.96;-180;7.70;-189
562;-31.39;0.00;25.00;74.96;-179;7.70;-189
563;-31.39;0.00;25.00;74.96;-179;7.70;-188
564;-31.39;0.00;25.00;74.96;-178;7.70;-188
565;-31.39;0.00;25.00;74.96;-178;7.70;-187
566;-31.39;0.00;25.00;74.97;-177;7.70;-187
567;-31.39;0.00;25.00;74.97;-177;7.70;-186
568;-31.39;0.00;25.00;74.97;-177;7.70;-186
569;-31.39;0.00;25.00;74.97;-176;7.70;-185
570;-31.39;0.00;25.00;74.97;-176;7.70;-185
571;-31.39;0.00;25.00;74.97;-175;7.70;-185
572;-31.39;0.00;25.00;74.97;-175;7.70;-184
573;-31.39;0.00;25.00;74.97;-174;7.70;-184
574;-31.39;0.00;25.00;74.97;-174;7.70;-183
575;-31.39;0.00;25.00;74.97;-174;7.70;-183
576;-31.39;0.00;25.00;74.97;-173;7.70;-183
577;-31.39;0.00;25.00;74.97;-173;7.70;-182
578;-31.39;0.00;25.00;74.97;-173;7.70;-182
579;-31.39;0.00;25.00;74.97;-172;7.70;-182
580;-31.39;0.00;25.00;74.97;-172;7.70;-181
581;-31.39;0.00;25.00;74.97;-171;7.70;-181
582;-31.39;0.00;25.00;74.97;-171;7.70;-181
583;-31.39;0.00;25.00;74.97;-171;7.70;-180
584;-31.39;0.00;25.00;74.97;-170;7.70;-180
585;-31.39;0.00;25.00;74.97;-170;7.70;-180
586;-31.39;0.00;25.00;74.97;-170;7.70;-179
587;-31.39;0.00;25.00;74.98;-170;7.70;-179
588;-31.39;0.00;25.00;74.98;-169;7.70;-179
589;-31.39;0.00;25.00;74.98;-169;7.70;-178
590;-31.39;0.00;25.00;74.98;-169;7.70;-178
591;-31.39;0.00;25.00;74.98;-168;7.70;-178
592;-31.39;0.00;25.00;74.98;-168;7.70;-177
593;-31.39;0.00;25.00;74.98;-168;7.70;-177
594;-31.39;0.00;25.00;74.98;-167;7.70;-177
595;-31.39;0.00;25.00;74.98;-167;7.70;-177
596;-31.39;0.00;25.00;74.98;-167;7.70;-176
597;-31.39;0.00;25.00;74.98;-167;7.70;-176
598;-31.39;0.00;25.00;74.98;-166;7.70;-176
599;-31.39;0.00;25.00;74.98;-166;7.70;-175
600;-31.39;0.00;25.00;74.98;-166;7.70;-175
601;-31.39;0.00;25.00;74.98;-166;7.70;-175
602;-31.39;0.00;25.00;74.98;-165;7.70;-175
603;-31.39;0.00;25.00;74.98;-165;7.70;-174
604;-31.39;0.00;25.00;74.98;-165;7.70;-174
605;-31.39;0.00;25.00;74.98;-165;7.70;-174
606;-31.39;0.00;25.00;74.98;-164;7.70;-174
607;-31.39;0.00;25.00;74.98;-164;7.70;-174
608;-31.39;0.00;25.00;74.98;-164;7.70;-173
609;-31.39;0.00;25.00;74.98;-164;7.70;-173
610;-31.39;0.00;25.00;74.98;-163;7.70;-173
611;-31.39;0.00;25.00;74.98;-163;7.70;-173
612;-31.39;0.00;25.00;74.98;-163;7.70;-172
613;-31.39;0.00;25.00;74.98;-163;7.70;-172
614;-31.39;0.00;25.00;74.98;-163;7.70;-172
615;-31.39;0.00;25.00;74.98;-162;7.70;-172
616;-31.39;0.00;25.00;74.98;-162;7.70;-172
617;-31.39;0.00;25.00;74.98;-162;7.70;-171
618;-31.39;0.00;25.00;74.98;-162;7.70;-171
619;-31.39;0.00;25.00;74.99;-162;7.70;-171
620;-31.40;0.00;25.00;74.99;-161;7.70;-171
621;-31.40;0.00;25.00;74.99;-161;7.70;-171
622;-31.40;0.00;25.00;74.99;-161;7.70;-170
623;-31.40;0.00;25.00;74.99;-161;7.70;-170
624;-31.40;0.00;25.00;74.99;-161;7.70;-170
625;-31.40;0.00;25.00;74.99;-161;7.70;-170
626;-31.40;0.00;25.00;74.99;-160;7.70;-170
627;-31.40;0.00;25.00;74.99;-160;7.70;-170
628;-31.40;0.00;25.00;74.99;-160;7.70;-169
629;-31.40;0.00;25.00;74.99;-160;7.70;-169
630;-31.40;0.00;25.00;74.99;-160;7.70;-169
631;-31.40;0.00;25.00;74.99;-160;7.70;-169
632;-31.40;0.00;25.00;74.99;-159;7.70;-169
633;-31.40;0.00;25.00;74.99;-159;7.70;-169
634;-31.40;0.00;25.00;74.99;-159;7.70;-169
635;-31.40;0.00;25.00;74.99;-159;7.70;-168
636;-31.40;0.00;25.00;74.99;-159;7.70;-168
637;-31.40;0.00;25.00;74.99;-159;7.70;-168
638;-31.40;0.00;25.00;74.99;-159;7.70;-168
639;-31.40;0.00;25.00;74.99;-158;7.70;-168
640;-31.40;0.00;25.00;74.99;-158;7.70;-168
641;-31.40;0.00;25.00;74.99;-158;7.70;-168
642;-31.40;0.00;25.00;74.99;-158;7.70;-167
643;-31.40;0.00;25.00;74.99;-158;7.70;-167
644;-31.40;0.00;25.00;74.99;-158;7.70;-167
645;-31.40;0.00;25.00;74.99;-158;7.70;-167
646;-31.40;0.00;25.00;74.99;-158;7.70;-167
647;-31.40;0.00;25.00;74.99;-157;7.70;-167
648;-31.40;0.00;25.00;74.99;-157;7.70;-167
649;-31.40;0.00;25.00;74.99;-157;7.70;-167
650;-31.40;0.00;25.00;74.99;-157;7.70;-166
651;-31.40;0.00;25.00;74.99;-157;7.70;-166
652;-31.40;0.00;25.00;74.99;-157;7.70;-166
653;-31.40;0.00;25.00;74.99;-157;7.70;-166
654;-31.40;0.00;25.00;74.99;-157;7.70;-166
655;-31.40;0.00;25.00;74.99;-157;7.70;-166
656;-31.40;0.00;25.00;74.99;-156;7.70;-166
657;-31.40;0.00;25.00;74.99;-156;7.70;-166
658;-31.40;0.00;25.00;74.99;-156;7.70;-166
659;-31.40;0.00;25.00;74.99;-156;7.70;-165
660;-31.40;0.00;25.00;74.99;-156;7.70;-165
661;-31.40;0.00;25.00;74.99;-156;7.70;-165
662;-31.40;0.00;25.00;74.99;-156;7.70;-165
663;-31.40;0.00;25.00;74.99;-156;7.70;-165
664;-31.40;0.00;25.00;74.99;-156;7.70;-165
665;-31.40;0.00;25.00;74.99;-156;7.70;-165
666;-31.40;0.00;25.00;74.99;-155;7.70;-165
667;-31.40;0.00;25.00;74.99;-155;7.70;-165
668;-31.40;0.00;25.00;74.99;-155;7.70;-165
669;-31.40;0.00;25.00;74.99;-155;7.70;-165
670;-31.40;0.00;25.00;74.99;-155;7.70;-164
671;-31.40;0.00;25.00;74.99;-155;7.70;-164
672;-31.40;0.00;25.00;74.99;-155;7.70;-164
673;-31.40;0.00;25.00;74.99;-155;7.70;-164
674;-31.40;0.00;25.00;74.99;-155;7.70;-164
675;-31.40;0.00;25.00;74.99;-155;7.70;-164
676;-31.40;0.00;25.00;74.99;-155;7.70;-164
677;-31.40;0.00;25.00;74.99;-155;7.70;-164
678;-31.40;0.00;25.00;74.99;-154;7.70;-164
679;-31.40;0.00;25.00;74.99;-154;7.70;-164
680;-31.40;0.00;25.00;74.99;-154;7.70;-164
681;-31.40;0.00;25.00;74.99;-154;7.70;-164
682;-31.40;0.00;25.00;74.99;-154;7.70;-164
683;-31.40;0.00;25.00;74.99;-154;7.70;-164
684;-31.40;0.00;25.00;74.99;-154;7.70;-163
685;-31.40;0.00;25.00;74.99;-154;7.70;-163
686;-31.40;0.00;25.00;74.99;-154;7.70;-163
687;-31.40;0.00;25.00;75.00;-154;7.70;-163
688;-31.40;0.00;25.00;75.00;-154;7.70;-163
689;-31.40;0.00;25.00;75.00;-154;7.70;-163
690;-31.40;0.00;25.00;75.00;-154;7.70;-163
691;-31.40;0.00;25.00;75.00;-154;7.70;-163
692;-31.40;0.00;25.00;75.00;-154;7.70;-163
693;-31.40;0.00;25.00;75.00;-154;7.70;-163
694;-31.40;0.00;25.00;75.00;-153;7.70;-163
695;-31.40;0.00;25.00;75.00;-153;7.70;-163
696;-31.40;0.00;25.00;75.00;-153;7.70;-163
697;-31.40;0.00;25.00;75.00;-153;7.70;-163
698;-31.40;0.00;25.00;75.00;-153;7.70;-163
699;-31.40;0.00;25.00;75.00;-153;7.70;-163
700;-31.40;0.00;25.00;75.00;-153;7.70;-163
701;-31.40;0.00;25.00;75.00;-153;7.70;-162
702;-31.40;0.00;25.00;75.00;-153;7.70;-162
703;-31.40;0.00;25.00;75.00;-153;7.70;-162
704;-31.40;0.00;25.00;75.00;-153;7.70;-162
705;-31.40;0.00;25.00;75.00;-153;7.70;-162
706;-31.40;0.00;25.00;75.00;-153;7.70;-162
707;-31.40;0.00;25.00;75.00;-153;7.70;-162
708;-31.40;0.00;25.00;75.00;-153;7.70;-162
709;-31.40;0.00;25.00;75.00;-153;7.70;-162
710;-31.40;0.00;25.00;75.00;-153;7.70;-162
711;-31.40;0.00;25.00;75.00;-153;7.70;-162
712;-31.40;0.00;25.00;75.00;-153;7.70;-162
713;-31.40;0.00;25.00;75.00;-153;7.70;-162
714;-31.40;0.00;25.00;75.00;-153;7.70;-162
715;-31.40;0.00;25.00;75.00;-152;7.70;-162
716;-31.40;0.00;25.00;75.00;-152;7.70;-162
717;-31.40;0.00;25.00;75.00;-152;7.70;-162
718;-31.40;0.00;25.00;75.00;-152;7.70;-162
719;-31.40;0.00;25.00;75.00;-152;7.70;-162
720;-31.40;0.00;25.00;75.00;-152;7.70;-162
