# Supplementary material for: Recording and Simulating Proton-Related Metabolism in Bacterial Cell Suspensions
Source: Front Microbiol. 2021 Apr 29;12:654065. doi: 10.3389/fmicb.2021.654065 (PMC8117226; doi:10.3389/fmicb.2021.654065)
Supplement: Supplementary file 3 [file Data_Sheet_3.zip › Fig4_Nitrite.H+]

H+ PROTON.exe Parameter and Data File, (c) Heribert Cypionka 1986-2020
D. desulfuricans CSN:  Nitrite reduction with H2 + KSCN
 1: Cell suspension OD ;  20.0
 2: Cells per ml (OD=1) [*10^8] ;  3.30
 3: Volume/cell [*10^-15 l] ;  0.390
 4: Surface/cell [�m^2] ;  3.70
 5: Cytopl. buffer (mV/mM H+) ;  1.00
 6: pHi ;  7.70
 7: Membrane potential (mV) ;  -150
 8: Vectorial H+/e- transloc. ;  2.00
 9: ATPase (1/s) ;  0.0160
10: H+/ATP ;  4.00
11: mV at pH=7 ;  0.0000
12: mV per pH ;  -58.0
13: pHo at t=0 (mV) ;  -31.4
14: Buffer (mV/�M H+) ;  0.170
15: Reaction volume (ml) ;  2.00
16: Response (1/s) ;  0.700
17: Drift (mV/min) ;  0.0000
18: Step (s) ;  1.00
19: Stop after (s) ;   960
20: (not used) ;  0.0000
21: Time(Electron acceptor pulse) ;  84.0
22: Electron acceptor pulse ;  26.0
23: Electrons / reduction ;  6.00
24: H+ / uptake ;  0.0000
25: Charges / uptake ;  0.0000
26: Vmax / uptake ;   100
27: Km / uptake ;  0.0000
28: Vmax / reduction ;  2.30
29: Km / reduction ;  4.30
30: H+i / reduction ;  0.0000
31: H+ / release ;  -2.00
32: Charges / release ;  0.0000
33: (not used) ;  0.0000
34: Time(Electron donor pulse) ;  0.0000
35: Electron donor pulse ;  1000
36: Electrons / oxidation ;  2.00
37: H+ / uptake ;  0.0000
38: Charges / uptake ;  0.0000
39: Vmax / uptake ;  10.0
40: Km / uptake ;  0.0000
41: Vmax / oxidation ;  10.0
42: Km / oxidation ;  0.0000
43: H+i / oxidation ;  0.0000
44: H+ / release ;  0.0000
45: Charges / release ;  0.0000
46: Time(H+ pulse) ;   634
47: H+ pulse ;  50.0
48: Time(OH- pulse) ;  0.0000
49: OH- pulse ;  0.0000
50: Plot MP & pHi (0/1) ;  0.0000
51: Time, Start ;  0.0000
52: Time, Range ;  40.0
53: Channel 1, Scale ;  28.0
54: Channel 1, Midpoint ;  -25.0
55: Channel 2, Scale ;  20.0
56: Channel 2, Midpoint ;  0.0000
57: Channel 3, Scale ;  50.0
58: Channel 3, Midpoint ;  0.0000
59: Channel 4, Scale ;   100
60: Channel 4, Midpoint ;  1.00
61: Active Channels (Code 1+2+4+8) ;  1.00
Time (s);pH (mV);Acc.(out);Acc.(red);ATP cons.;MP (mV);pHi;pmf (mV)
  0;-31.40;0.00;0.00;0.00;-150;7.70;-159
  1;-31.40;0.00;0.00;0.00;-150;7.70;-159
  2;-31.40;0.00;0.00;0.00;-150;7.70;-159
  3;-31.40;0.00;0.00;0.00;-150;7.70;-159
  4;-31.40;0.00;0.00;0.00;-150;7.70;-159
  5;-31.40;0.00;0.00;0.00;-150;7.70;-159
  6;-31.40;0.00;0.00;0.00;-150;7.70;-159
  7;-31.40;0.00;0.00;0.00;-150;7.70;-159
  8;-31.40;0.00;0.00;0.00;-150;7.70;-159
  9;-31.40;0.00;0.00;0.00;-150;7.70;-159
 10;-31.40;0.00;0.00;0.00;-150;7.70;-159
 11;-31.40;0.00;0.00;0.00;-150;7.70;-159
 12;-31.40;0.00;0.00;0.00;-150;7.70;-159
 13;-31.40;0.00;0.00;0.00;-150;7.70;-159
 14;-31.40;0.00;0.00;0.00;-150;7.70;-159
 15;-31.40;0.00;0.00;0.00;-150;7.70;-159
 16;-31.40;0.00;0.00;0.00;-150;7.70;-159
 17;-31.40;0.00;0.00;0.00;-150;7.70;-159
 18;-31.40;0.00;0.00;0.00;-150;7.70;-159
 19;-31.40;0.00;0.00;0.00;-150;7.70;-159
 20;-31.40;0.00;0.00;0.00;-150;7.70;-159
 21;-31.40;0.00;0.00;0.00;-150;7.70;-159
 22;-31.40;0.00;0.00;0.00;-150;7.70;-159
 23;-31.40;0.00;0.00;0.00;-150;7.70;-159
 24;-31.40;0.00;0.00;0.00;-150;7.70;-159
 25;-31.40;0.00;0.00;0.00;-150;7.70;-159
 26;-31.40;0.00;0.00;0.00;-150;7.70;-159
 27;-31.40;0.00;0.00;0.00;-150;7.70;-159
 28;-31.40;0.00;0.00;0.00;-150;7.70;-159
 29;-31.40;0.00;0.00;0.00;-150;7.70;-159
 30;-31.40;0.00;0.00;0.00;-150;7.70;-159
 31;-31.40;0.00;0.00;0.00;-150;7.70;-159
 32;-31.40;0.00;0.00;0.00;-150;7.70;-159
 33;-31.40;0.00;0.00;0.00;-150;7.70;-159
 34;-31.40;0.00;0.00;0.00;-150;7.70;-159
 35;-31.40;0.00;0.00;0.00;-150;7.70;-159
 36;-31.40;0.00;0.00;0.00;-150;7.70;-159
 37;-31.40;0.00;0.00;0.00;-150;7.70;-159
 38;-31.40;0.00;0.00;0.00;-150;7.70;-159
 39;-31.40;0.00;0.00;0.00;-150;7.70;-159
 40;-31.40;0.00;0.00;0.00;-150;7.70;-159
 41;-31.40;0.00;0.00;0.00;-150;7.70;-159
 42;-31.40;0.00;0.00;0.00;-150;7.70;-159
 43;-31.40;0.00;0.00;0.00;-150;7.70;-159
 44;-31.40;0.00;0.00;0.00;-150;7.70;-159
 45;-31.40;0.00;0.00;0.00;-150;7.70;-159
 46;-31.40;0.00;0.00;0.00;-150;7.70;-159
 47;-31.40;0.00;0.00;0.00;-150;7.70;-159
 48;-31.40;0.00;0.00;0.00;-150;7.70;-159
 49;-31.40;0.00;0.00;0.00;-150;7.70;-159
 50;-31.40;0.00;0.00;0.00;-150;7.70;-159
 51;-31.40;0.00;0.00;0.00;-150;7.70;-159
 52;-31.40;0.00;0.00;0.00;-150;7.70;-159
 53;-31.40;0.00;0.00;0.00;-150;7.70;-159
 54;-31.40;0.00;0.00;0.00;-150;7.70;-159
 55;-31.40;0.00;0.00;0.00;-150;7.70;-159
 56;-31.40;0.00;0.00;0.00;-150;7.70;-159
 57;-31.40;0.00;0.00;0.00;-150;7.70;-159
 58;-31.40;0.00;0.00;0.00;-150;7.70;-159
 59;-31.40;0.00;0.00;0.00;-150;7.70;-159
 60;-31.40;0.00;0.00;0.00;-150;7.70;-159
 61;-31.40;0.00;0.00;0.00;-150;7.70;-159
 62;-31.40;0.00;0.00;0.00;-150;7.70;-159
 63;-31.40;0.00;0.00;0.00;-150;7.70;-159
 64;-31.40;0.00;0.00;0.00;-150;7.70;-159
 65;-31.40;0.00;0.00;0.00;-150;7.70;-159
 66;-31.40;0.00;0.00;0.00;-150;7.70;-159
 67;-31.40;0.00;0.00;0.00;-150;7.70;-159
 68;-31.40;0.00;0.00;0.00;-150;7.70;-159
 69;-31.40;0.00;0.00;0.00;-150;7.70;-159
 70;-31.40;0.00;0.00;0.00;-150;7.70;-159
 71;-31.40;0.00;0.00;0.00;-150;7.70;-159
 72;-31.40;0.00;0.00;0.00;-150;7.70;-159
 73;-31.40;0.00;0.00;0.00;-150;7.70;-159
 74;-31.40;0.00;0.00;0.00;-150;7.70;-159
 75;-31.40;0.00;0.00;0.00;-150;7.70;-159
 76;-31.40;0.00;0.00;0.00;-150;7.70;-159
 77;-31.40;0.00;0.00;0.00;-150;7.70;-159
 78;-31.40;0.00;0.00;0.00;-150;7.70;-159
 79;-31.40;0.00;0.00;0.00;-150;7.70;-159
 80;-31.40;0.00;0.00;0.00;-150;7.70;-159
 81;-31.40;0.00;0.00;0.00;-150;7.70;-159
 82;-31.40;0.00;0.00;0.00;-150;7.70;-159
 83;-31.40;0.00;0.00;0.00;-150;7.70;-159
 84;-30.25;0.00;1.97;0.09;-4755;7.78;-4770
 85;-28.79;0.00;3.92;0.28;-9233;7.85;-9255
 86;-27.27;0.00;5.85;0.56;-13579;7.92;-13607
 87;-25.77;0.00;7.74;0.92;-17787;7.99;-17820
 88;-24.32;0.00;9.61;1.37;-21848;8.06;-21887
 89;-22.93;0.00;11.43;1.89;-25752;8.13;-25796
 90;-21.60;0.00;13.20;2.50;-29486;8.19;-29535
 91;-20.33;0.00;14.93;3.17;-33033;8.25;-33087
 92;-19.15;0.00;16.58;3.92;-36373;8.30;-36431
 93;-18.04;0.00;18.16;4.73;-39477;8.36;-39540
 94;-17.03;0.00;19.65;5.60;-42314;8.40;-42379
 95;-16.13;0.00;21.02;6.51;-44839;8.44;-44908
 96;-15.36;0.00;22.25;7.48;-47004;8.48;-47077
 97;-14.73;0.00;23.32;8.48;-48754;8.51;-48828
 98;-14.26;0.00;24.21;9.50;-50035;8.53;-50111
 99;-13.96;0.00;24.88;10.55;-50816;8.54;-50893
100;-13.84;0.00;25.36;11.60;-51112;8.55;-51189
101;-13.88;0.00;25.66;12.64;-50994;8.55;-51071
102;-14.03;0.00;25.83;13.68;-50577;8.54;-50654
103;-14.27;0.00;25.92;14.70;-49979;8.53;-50054
104;-14.55;0.00;25.96;15.71;-49284;8.52;-49359
105;-14.86;0.00;25.98;16.71;-48548;8.51;-48621
106;-15.19;0.00;25.99;17.69;-47797;8.49;-47869
107;-15.51;0.00;26.00;18.66;-47045;8.48;-47117
108;-15.83;0.00;26.00;19.60;-46300;8.47;-46371
109;-16.15;0.00;26.00;20.54;-45564;8.46;-45634
110;-16.46;0.00;26.00;21.46;-44839;8.44;-44907
111;-16.77;0.00;26.00;22.36;-44124;8.43;-44192
112;-17.08;0.00;26.00;23.25;-43421;8.42;-43487
113;-17.38;0.00;26.00;24.13;-42729;8.41;-42794
114;-17.67;0.00;26.00;24.99;-42047;8.40;-42112
115;-17.96;0.00;26.00;25.84;-41377;8.39;-41441
116;-18.25;0.00;26.00;26.67;-40717;8.38;-40780
117;-18.53;0.00;26.00;27.50;-40068;8.37;-40130
118;-18.80;0.00;26.00;28.30;-39430;8.35;-39490
119;-19.08;0.00;26.00;29.10;-38801;8.34;-38861
120;-19.34;0.00;26.00;29.88;-38183;8.33;-38242
121;-19.61;0.00;26.00;30.65;-37574;8.32;-37632
122;-19.87;0.00;26.00;31.41;-36975;8.31;-37033
123;-20.12;0.00;26.00;32.15;-36386;8.30;-36443
124;-20.37;0.00;26.00;32.89;-35807;8.29;-35862
125;-20.62;0.00;26.00;33.61;-35236;8.28;-35291
126;-20.86;0.00;26.00;34.32;-34675;8.28;-34729
127;-21.10;0.00;26.00;35.02;-34122;8.27;-34175
128;-21.34;0.00;26.00;35.71;-33579;8.26;-33631
129;-21.57;0.00;26.00;36.38;-33044;8.25;-33095
130;-21.80;0.00;26.00;37.05;-32518;8.24;-32568
131;-22.02;0.00;26.00;37.70;-32000;8.23;-32050
132;-22.24;0.00;26.00;38.35;-31490;8.22;-31539
133;-22.46;0.00;26.00;38.98;-30989;8.21;-31037
134;-22.67;0.00;26.00;39.61;-30495;8.21;-30543
135;-22.89;0.00;26.00;40.22;-30010;8.20;-30057
136;-23.09;0.00;26.00;40.83;-29532;8.19;-29579
137;-23.30;0.00;26.00;41.42;-29062;8.18;-29108
138;-23.50;0.00;26.00;42.01;-28599;8.17;-28644
139;-23.69;0.00;26.00;42.58;-28144;8.17;-28189
140;-23.89;0.00;26.00;43.15;-27696;8.16;-27740
141;-24.08;0.00;26.00;43.71;-27255;8.15;-27299
142;-24.27;0.00;26.00;44.25;-26822;8.14;-26864
143;-24.45;0.00;26.00;44.79;-26395;8.14;-26437
144;-24.63;0.00;26.00;45.33;-25975;8.13;-26017
145;-24.81;0.00;26.00;45.85;-25562;8.12;-25603
146;-24.99;0.00;26.00;46.36;-25155;8.12;-25196
147;-25.16;0.00;26.00;46.87;-24755;8.11;-24795
148;-25.33;0.00;26.00;47.37;-24361;8.10;-24401
149;-25.50;0.00;26.00;47.86;-23974;8.10;-24013
150;-25.66;0.00;26.00;48.34;-23593;8.09;-23631
151;-25.83;0.00;26.00;48.81;-23218;8.08;-23255
152;-25.99;0.00;26.00;49.28;-22849;8.08;-22886
153;-26.14;0.00;26.00;49.74;-22486;8.07;-22522
154;-26.30;0.00;26.00;50.19;-22128;8.07;-22164
155;-26.45;0.00;26.00;50.64;-21777;8.06;-21812
156;-26.60;0.00;26.00;51.08;-21431;8.05;-21466
157;-26.75;0.00;26.00;51.51;-21090;8.05;-21125
158;-26.89;0.00;26.00;51.93;-20755;8.04;-20789
159;-27.04;0.00;26.00;52.35;-20425;8.04;-20459
160;-27.18;0.00;26.00;52.76;-20101;8.03;-20134
161;-27.32;0.00;26.00;53.16;-19782;8.03;-19814
162;-27.45;0.00;26.00;53.56;-19468;8.02;-19500
163;-27.59;0.00;26.00;53.95;-19158;8.02;-19190
164;-27.72;0.00;26.00;54.34;-18854;8.01;-18886
165;-27.85;0.00;26.00;54.71;-18555;8.01;-18586
166;-27.97;0.00;26.00;55.09;-18261;8.00;-18291
167;-28.10;0.00;26.00;55.45;-17971;8.00;-18001
168;-28.22;0.00;26.00;55.81;-17686;7.99;-17715
169;-28.35;0.00;26.00;56.17;-17405;7.99;-17435
170;-28.46;0.00;26.00;56.52;-17129;7.98;-17158
171;-28.58;0.00;26.00;56.86;-16857;7.98;-16886
172;-28.70;0.00;26.00;57.20;-16590;7.97;-16618
173;-28.81;0.00;26.00;57.53;-16327;7.97;-16355
174;-28.92;0.00;26.00;57.86;-16068;7.97;-16096
175;-29.03;0.00;26.00;58.18;-15814;7.96;-15841
176;-29.14;0.00;26.00;58.50;-15563;7.96;-15590
177;-29.25;0.00;26.00;58.81;-15316;7.95;-15343
178;-29.36;0.00;26.00;59.12;-15074;7.95;-15100
179;-29.46;0.00;26.00;59.42;-14835;7.94;-14861
180;-29.56;0.00;26.00;59.72;-14600;7.94;-14625
181;-29.66;0.00;26.00;60.01;-14369;7.94;-14394
182;-29.76;0.00;26.00;60.30;-14141;7.93;-14166
183;-29.86;0.00;26.00;60.58;-13917;7.93;-13942
184;-29.95;0.00;26.00;60.86;-13697;7.93;-13721
185;-30.05;0.00;26.00;61.13;-13480;7.92;-13504
186;-30.14;0.00;26.00;61.40;-13267;7.92;-13291
187;-30.23;0.00;26.00;61.67;-13057;7.92;-13080
188;-30.32;0.00;26.00;61.93;-12851;7.91;-12874
189;-30.41;0.00;26.00;62.19;-12647;7.91;-12670
190;-30.49;0.00;26.00;62.44;-12447;7.90;-12470
191;-30.58;0.00;26.00;62.69;-12251;7.90;-12273
192;-30.66;0.00;26.00;62.94;-12057;7.90;-12079
193;-30.74;0.00;26.00;63.18;-11867;7.90;-11888
194;-30.83;0.00;26.00;63.41;-11679;7.89;-11700
195;-30.91;0.00;26.00;63.65;-11495;7.89;-11516
196;-30.98;0.00;26.00;63.88;-11313;7.89;-11334
197;-31.06;0.00;26.00;64.10;-11135;7.88;-11155
198;-31.14;0.00;26.00;64.32;-10959;7.88;-10979
199;-31.21;0.00;26.00;64.54;-10786;7.88;-10806
200;-31.29;0.00;26.00;64.76;-10616;7.87;-10635
201;-31.36;0.00;26.00;64.97;-10448;7.87;-10468
202;-31.43;0.00;26.00;65.18;-10283;7.87;-10303
203;-31.50;0.00;26.00;65.38;-10121;7.87;-10140
204;-31.57;0.00;26.00;65.59;-9962;7.86;-9981
205;-31.64;0.00;26.00;65.78;-9805;7.86;-9823
206;-31.70;0.00;26.00;65.98;-9650;7.86;-9669
207;-31.77;0.00;26.00;66.17;-9498;7.86;-9516
208;-31.84;0.00;26.00;66.36;-9349;7.85;-9367
209;-31.90;0.00;26.00;66.55;-9202;7.85;-9219
210;-31.96;0.00;26.00;66.73;-9057;7.85;-9074
211;-32.02;0.00;26.00;66.91;-8914;7.85;-8932
212;-32.08;0.00;26.00;67.09;-8774;7.84;-8791
213;-32.14;0.00;26.00;67.26;-8636;7.84;-8653
214;-32.20;0.00;26.00;67.44;-8500;7.84;-8517
215;-32.26;0.00;26.00;67.60;-8367;7.84;-8383
216;-32.32;0.00;26.00;67.77;-8235;7.83;-8251
217;-32.37;0.00;26.00;67.93;-8106;7.83;-8122
218;-32.43;0.00;26.00;68.10;-7978;7.83;-7994
219;-32.48;0.00;26.00;68.25;-7853;7.83;-7869
220;-32.54;0.00;26.00;68.41;-7730;7.83;-7746
221;-32.59;0.00;26.00;68.56;-7609;7.82;-7624
222;-32.64;0.00;26.00;68.71;-7489;7.82;-7505
223;-32.69;0.00;26.00;68.86;-7372;7.82;-7387
224;-32.74;0.00;26.00;69.01;-7256;7.82;-7271
225;-32.79;0.00;26.00;69.15;-7143;7.82;-7157
226;-32.84;0.00;26.00;69.29;-7031;7.81;-7045
227;-32.89;0.00;26.00;69.43;-6921;7.81;-6935
228;-32.93;0.00;26.00;69.57;-6812;7.81;-6827
229;-32.98;0.00;26.00;69.71;-6706;7.81;-6720
230;-33.03;0.00;26.00;69.84;-6601;7.81;-6615
231;-33.07;0.00;26.00;69.97;-6498;7.81;-6512
232;-33.11;0.00;26.00;70.10;-6396;7.80;-6410
233;-33.16;0.00;26.00;70.22;-6296;7.80;-6310
234;-33.20;0.00;26.00;70.35;-6198;7.80;-6211
235;-33.24;0.00;26.00;70.47;-6101;7.80;-6114
236;-33.28;0.00;26.00;70.59;-6006;7.80;-6019
237;-33.32;0.00;26.00;70.71;-5912;7.80;-5925
238;-33.36;0.00;26.00;70.83;-5820;7.79;-5833
239;-33.40;0.00;26.00;70.94;-5729;7.79;-5742
240;-33.44;0.00;26.00;71.05;-5640;7.79;-5653
241;-33.48;0.00;26.00;71.17;-5552;7.79;-5565
242;-33.52;0.00;26.00;71.27;-5466;7.79;-5478
243;-33.55;0.00;26.00;71.38;-5381;7.79;-5393
244;-33.59;0.00;26.00;71.49;-5297;7.79;-5309
245;-33.63;0.00;26.00;71.59;-5215;7.78;-5227
246;-33.66;0.00;26.00;71.69;-5134;7.78;-5146
247;-33.70;0.00;26.00;71.80;-5054;7.78;-5066
248;-33.73;0.00;26.00;71.89;-4975;7.78;-4987
249;-33.76;0.00;26.00;71.99;-4898;7.78;-4910
250;-33.80;0.00;26.00;72.09;-4822;7.78;-4834
251;-33.83;0.00;26.00;72.18;-4747;7.78;-4759
252;-33.86;0.00;26.00;72.28;-4674;7.78;-4685
253;-33.89;0.00;26.00;72.37;-4602;7.77;-4613
254;-33.92;0.00;26.00;72.46;-4530;7.77;-4541
255;-33.95;0.00;26.00;72.55;-4460;7.77;-4471
256;-33.98;0.00;26.00;72.63;-4391;7.77;-4402
257;-34.01;0.00;26.00;72.72;-4323;7.77;-4334
258;-34.04;0.00;26.00;72.80;-4257;7.77;-4267
259;-34.07;0.00;26.00;72.89;-4191;7.77;-4201
260;-34.10;0.00;26.00;72.97;-4126;7.77;-4137
261;-34.13;0.00;26.00;73.05;-4063;7.77;-4073
262;-34.15;0.00;26.00;73.13;-4000;7.76;-4010
263;-34.18;0.00;26.00;73.21;-3938;7.76;-3949
264;-34.21;0.00;26.00;73.28;-3878;7.76;-3888
265;-34.23;0.00;26.00;73.36;-3818;7.76;-3828
266;-34.26;0.00;26.00;73.43;-3759;7.76;-3769
267;-34.28;0.00;26.00;73.51;-3702;7.76;-3712
268;-34.31;0.00;26.00;73.58;-3645;7.76;-3655
269;-34.33;0.00;26.00;73.65;-3589;7.76;-3599
270;-34.35;0.00;26.00;73.72;-3534;7.76;-3544
271;-34.38;0.00;26.00;73.79;-3480;7.76;-3489
272;-34.40;0.00;26.00;73.85;-3427;7.75;-3436
273;-34.42;0.00;26.00;73.92;-3374;7.75;-3384
274;-34.45;0.00;26.00;73.99;-3323;7.75;-3332
275;-34.47;0.00;26.00;74.05;-3272;7.75;-3281
276;-34.49;0.00;26.00;74.11;-3222;7.75;-3231
277;-34.51;0.00;26.00;74.18;-3173;7.75;-3182
278;-34.53;0.00;26.00;74.24;-3124;7.75;-3133
279;-34.55;0.00;26.00;74.30;-3077;7.75;-3086
280;-34.57;0.00;26.00;74.36;-3030;7.75;-3039
281;-34.59;0.00;26.00;74.41;-2984;7.75;-2993
282;-34.61;0.00;26.00;74.47;-2938;7.75;-2947
283;-34.63;0.00;26.00;74.53;-2894;7.75;-2903
284;-34.65;0.00;26.00;74.58;-2850;7.74;-2859
285;-34.67;0.00;26.00;74.64;-2807;7.74;-2815
286;-34.69;0.00;26.00;74.69;-2764;7.74;-2773
287;-34.71;0.00;26.00;74.75;-2722;7.74;-2731
288;-34.72;0.00;26.00;74.80;-2681;7.74;-2690
289;-34.74;0.00;26.00;74.85;-2641;7.74;-2649
290;-34.76;0.00;26.00;74.90;-2601;7.74;-2609
291;-34.78;0.00;26.00;74.95;-2562;7.74;-2570
292;-34.79;0.00;26.00;75.00;-2523;7.74;-2531
293;-34.81;0.00;26.00;75.05;-2485;7.74;-2493
294;-34.82;0.00;26.00;75.09;-2448;7.74;-2456
295;-34.84;0.00;26.00;75.14;-2411;7.74;-2419
296;-34.86;0.00;26.00;75.19;-2375;7.74;-2383
297;-34.87;0.00;26.00;75.23;-2339;7.74;-2347
298;-34.89;0.00;26.00;75.27;-2304;7.74;-2312
299;-34.90;0.00;26.00;75.32;-2270;7.74;-2278
300;-34.92;0.00;26.00;75.36;-2236;7.73;-2244
301;-34.93;0.00;26.00;75.40;-2202;7.73;-2210
302;-34.95;0.00;26.00;75.44;-2170;7.73;-2177
303;-34.96;0.00;26.00;75.49;-2137;7.73;-2145
304;-34.97;0.00;26.00;75.53;-2105;7.73;-2113
305;-34.99;0.00;26.00;75.57;-2074;7.73;-2082
306;-35.00;0.00;26.00;75.60;-2043;7.73;-2051
307;-35.01;0.00;26.00;75.64;-2013;7.73;-2021
308;-35.03;0.00;26.00;75.68;-1983;7.73;-1991
309;-35.04;0.00;26.00;75.72;-1954;7.73;-1961
310;-35.05;0.00;26.00;75.75;-1925;7.73;-1933
311;-35.06;0.00;26.00;75.79;-1897;7.73;-1904
312;-35.08;0.00;26.00;75.83;-1869;7.73;-1876
313;-35.09;0.00;26.00;75.86;-1841;7.73;-1849
314;-35.10;0.00;26.00;75.89;-1814;7.73;-1821
315;-35.11;0.00;26.00;75.93;-1788;7.73;-1795
316;-35.12;0.00;26.00;75.96;-1761;7.73;-1769
317;-35.13;0.00;26.00;75.99;-1736;7.73;-1743
318;-35.14;0.00;26.00;76.03;-1710;7.73;-1717
319;-35.15;0.00;26.00;76.06;-1685;7.73;-1692
320;-35.17;0.00;26.00;76.09;-1661;7.73;-1668
321;-35.18;0.00;26.00;76.12;-1637;7.72;-1644
322;-35.19;0.00;26.00;76.15;-1613;7.72;-1620
323;-35.20;0.00;26.00;76.18;-1589;7.72;-1596
324;-35.21;0.00;26.00;76.21;-1566;7.72;-1573
325;-35.22;0.00;26.00;76.24;-1544;7.72;-1550
326;-35.23;0.00;26.00;76.26;-1521;7.72;-1528
327;-35.24;0.00;26.00;76.29;-1499;7.72;-1506
328;-35.24;0.00;26.00;76.32;-1478;7.72;-1485
329;-35.25;0.00;26.00;76.35;-1457;7.72;-1463
330;-35.26;0.00;26.00;76.37;-1436;7.72;-1442
331;-35.27;0.00;26.00;76.40;-1415;7.72;-1422
332;-35.28;0.00;26.00;76.42;-1395;7.72;-1401
333;-35.29;0.00;26.00;76.45;-1375;7.72;-1382
334;-35.30;0.00;26.00;76.47;-1355;7.72;-1362
335;-35.31;0.00;26.00;76.50;-1336;7.72;-1343
336;-35.31;0.00;26.00;76.52;-1317;7.72;-1324
337;-35.32;0.00;26.00;76.55;-1298;7.72;-1305
338;-35.33;0.00;26.00;76.57;-1280;7.72;-1286
339;-35.34;0.00;26.00;76.59;-1262;7.72;-1268
340;-35.35;0.00;26.00;76.62;-1244;7.72;-1251
341;-35.35;0.00;26.00;76.64;-1227;7.72;-1233
342;-35.36;0.00;26.00;76.66;-1209;7.72;-1216
343;-35.37;0.00;26.00;76.68;-1192;7.72;-1199
344;-35.38;0.00;26.00;76.70;-1176;7.72;-1182
345;-35.38;0.00;26.00;76.72;-1159;7.72;-1166
346;-35.39;0.00;26.00;76.74;-1143;7.72;-1150
347;-35.40;0.00;26.00;76.76;-1127;7.72;-1134
348;-35.40;0.00;26.00;76.78;-1112;7.72;-1118
349;-35.41;0.00;26.00;76.80;-1096;7.72;-1103
350;-35.42;0.00;26.00;76.82;-1081;7.72;-1087
351;-35.42;0.00;26.00;76.84;-1066;7.72;-1072
352;-35.43;0.00;26.00;76.86;-1052;7.72;-1058
353;-35.44;0.00;26.00;76.88;-1037;7.71;-1043
354;-35.44;0.00;26.00;76.90;-1023;7.71;-1029
355;-35.45;0.00;26.00;76.91;-1009;7.71;-1015
356;-35.45;0.00;26.00;76.93;-995;7.71;-1001
357;-35.46;0.00;26.00;76.95;-982;7.71;-988
358;-35.47;0.00;26.00;76.96;-968;7.71;-974
359;-35.47;0.00;26.00;76.98;-955;7.71;-961
360;-35.48;0.00;26.00;77.00;-942;7.71;-948
361;-35.48;0.00;26.00;77.01;-930;7.71;-936
362;-35.49;0.00;26.00;77.03;-917;7.71;-923
363;-35.49;0.00;26.00;77.04;-905;7.71;-911
364;-35.50;0.00;26.00;77.06;-893;7.71;-899
365;-35.50;0.00;26.00;77.08;-881;7.71;-887
366;-35.51;0.00;26.00;77.09;-869;7.71;-875
367;-35.51;0.00;26.00;77.10;-858;7.71;-864
368;-35.52;0.00;26.00;77.12;-847;7.71;-852
369;-35.52;0.00;26.00;77.13;-835;7.71;-841
370;-35.53;0.00;26.00;77.15;-824;7.71;-830
371;-35.53;0.00;26.00;77.16;-814;7.71;-819
372;-35.54;0.00;26.00;77.17;-803;7.71;-809
373;-35.54;0.00;26.00;77.19;-793;7.71;-798
374;-35.55;0.00;26.00;77.20;-782;7.71;-788
375;-35.55;0.00;26.00;77.21;-772;7.71;-778
376;-35.55;0.00;26.00;77.23;-762;7.71;-768
377;-35.56;0.00;26.00;77.24;-752;7.71;-758
378;-35.56;0.00;26.00;77.25;-743;7.71;-748
379;-35.57;0.00;26.00;77.26;-733;7.71;-739
380;-35.57;0.00;26.00;77.27;-724;7.71;-730
381;-35.58;0.00;26.00;77.29;-715;7.71;-720
382;-35.58;0.00;26.00;77.30;-706;7.71;-711
383;-35.58;0.00;26.00;77.31;-697;7.71;-702
384;-35.59;0.00;26.00;77.32;-688;7.71;-694
385;-35.59;0.00;26.00;77.33;-679;7.71;-685
386;-35.59;0.00;26.00;77.34;-671;7.71;-677
387;-35.60;0.00;26.00;77.35;-663;7.71;-668
388;-35.60;0.00;26.00;77.36;-654;7.71;-660
389;-35.60;0.00;26.00;77.37;-646;7.71;-652
390;-35.61;0.00;26.00;77.38;-638;7.71;-644
391;-35.61;0.00;26.00;77.39;-631;7.71;-636
392;-35.62;0.00;26.00;77.40;-623;7.71;-628
393;-35.62;0.00;26.00;77.41;-615;7.71;-621
394;-35.62;0.00;26.00;77.42;-608;7.71;-613
395;-35.62;0.00;26.00;77.43;-601;7.71;-606
396;-35.63;0.00;26.00;77.44;-593;7.71;-599
397;-35.63;0.00;26.00;77.45;-586;7.71;-592
398;-35.63;0.00;26.00;77.46;-579;7.71;-585
399;-35.64;0.00;26.00;77.47;-572;7.71;-578
400;-35.64;0.00;26.00;77.47;-566;7.71;-571
401;-35.64;0.00;26.00;77.48;-559;7.71;-564
402;-35.65;0.00;26.00;77.49;-553;7.71;-558
403;-35.65;0.00;26.00;77.50;-546;7.71;-551
404;-35.65;0.00;26.00;77.51;-540;7.71;-545
405;-35.65;0.00;26.00;77.51;-533;7.71;-539
406;-35.66;0.00;26.00;77.52;-527;7.71;-533
407;-35.66;0.00;26.00;77.53;-521;7.71;-527
408;-35.66;0.00;26.00;77.54;-515;7.71;-521
409;-35.66;0.00;26.00;77.55;-510;7.71;-515
410;-35.67;0.00;26.00;77.55;-504;7.71;-509
411;-35.67;0.00;26.00;77.56;-498;7.71;-503
412;-35.67;0.00;26.00;77.57;-493;7.71;-498
413;-35.67;0.00;26.00;77.57;-487;7.71;-492
414;-35.68;0.00;26.00;77.58;-482;7.71;-487
415;-35.68;0.00;26.00;77.59;-476;7.71;-482
416;-35.68;0.00;26.00;77.59;-471;7.71;-476
417;-35.68;0.00;26.00;77.60;-466;7.71;-471
418;-35.69;0.00;26.00;77.61;-461;7.71;-466
419;-35.69;0.00;26.00;77.61;-456;7.71;-461
420;-35.69;0.00;26.00;77.62;-451;7.71;-456
421;-35.69;0.00;26.00;77.63;-446;7.70;-452
422;-35.69;0.00;26.00;77.63;-442;7.70;-447
423;-35.70;0.00;26.00;77.64;-437;7.70;-442
424;-35.70;0.00;26.00;77.64;-432;7.70;-438
425;-35.70;0.00;26.00;77.65;-428;7.70;-433
426;-35.70;0.00;26.00;77.65;-423;7.70;-429
427;-35.70;0.00;26.00;77.66;-419;7.70;-424
428;-35.71;0.00;26.00;77.67;-415;7.70;-420
429;-35.71;0.00;26.00;77.67;-410;7.70;-416
430;-35.71;0.00;26.00;77.68;-406;7.70;-411
431;-35.71;0.00;26.00;77.68;-402;7.70;-407
432;-35.71;0.00;26.00;77.69;-398;7.70;-403
433;-35.71;0.00;26.00;77.69;-394;7.70;-399
434;-35.72;0.00;26.00;77.70;-390;7.70;-395
435;-35.72;0.00;26.00;77.70;-386;7.70;-392
436;-35.72;0.00;26.00;77.71;-383;7.70;-388
437;-35.72;0.00;26.00;77.71;-379;7.70;-384
438;-35.72;0.00;26.00;77.72;-375;7.70;-380
439;-35.72;0.00;26.00;77.72;-372;7.70;-377
440;-35.73;0.00;26.00;77.72;-368;7.70;-373
441;-35.73;0.00;26.00;77.73;-365;7.70;-370
442;-35.73;0.00;26.00;77.73;-361;7.70;-366
443;-35.73;0.00;26.00;77.74;-358;7.70;-363
444;-35.73;0.00;26.00;77.74;-354;7.70;-360
445;-35.73;0.00;26.00;77.75;-351;7.70;-356
446;-35.73;0.00;26.00;77.75;-348;7.70;-353
447;-35.74;0.00;26.00;77.75;-345;7.70;-350
448;-35.74;0.00;26.00;77.76;-342;7.70;-347
449;-35.74;0.00;26.00;77.76;-339;7.70;-344
450;-35.74;0.00;26.00;77.77;-336;7.70;-341
451;-35.74;0.00;26.00;77.77;-333;7.70;-338
452;-35.74;0.00;26.00;77.77;-330;7.70;-335
453;-35.74;0.00;26.00;77.78;-327;7.70;-332
454;-35.74;0.00;26.00;77.78;-324;7.70;-329
455;-35.75;0.00;26.00;77.78;-321;7.70;-326
456;-35.75;0.00;26.00;77.79;-318;7.70;-324
457;-35.75;0.00;26.00;77.79;-316;7.70;-321
458;-35.75;0.00;26.00;77.79;-313;7.70;-318
459;-35.75;0.00;26.00;77.80;-311;7.70;-316
460;-35.75;0.00;26.00;77.80;-308;7.70;-313
461;-35.75;0.00;26.00;77.80;-305;7.70;-310
462;-35.75;0.00;26.00;77.81;-303;7.70;-308
463;-35.75;0.00;26.00;77.81;-300;7.70;-306
464;-35.76;0.00;26.00;77.81;-298;7.70;-303
465;-35.76;0.00;26.00;77.82;-296;7.70;-301
466;-35.76;0.00;26.00;77.82;-293;7.70;-298
467;-35.76;0.00;26.00;77.82;-291;7.70;-296
468;-35.76;0.00;26.00;77.82;-289;7.70;-294
469;-35.76;0.00;26.00;77.83;-287;7.70;-292
470;-35.76;0.00;26.00;77.83;-284;7.70;-289
471;-35.76;0.00;26.00;77.83;-282;7.70;-287
472;-35.76;0.00;26.00;77.84;-280;7.70;-285
473;-35.76;0.00;26.00;77.84;-278;7.70;-283
474;-35.77;0.00;26.00;77.84;-276;7.70;-281
475;-35.77;0.00;26.00;77.84;-274;7.70;-279
476;-35.77;0.00;26.00;77.85;-272;7.70;-277
477;-35.77;0.00;26.00;77.85;-270;7.70;-275
478;-35.77;0.00;26.00;77.85;-268;7.70;-273
479;-35.77;0.00;26.00;77.85;-266;7.70;-271
480;-35.77;0.00;26.00;77.86;-264;7.70;-269
481;-35.77;0.00;26.00;77.86;-263;7.70;-268
482;-35.77;0.00;26.00;77.86;-261;7.70;-266
483;-35.77;0.00;26.00;77.86;-259;7.70;-264
484;-35.77;0.00;26.00;77.86;-257;7.70;-262
485;-35.77;0.00;26.00;77.87;-256;7.70;-261
486;-35.78;0.00;26.00;77.87;-254;7.70;-259
487;-35.78;0.00;26.00;77.87;-252;7.70;-257
488;-35.78;0.00;26.00;77.87;-251;7.70;-256
489;-35.78;0.00;26.00;77.87;-249;7.70;-254
490;-35.78;0.00;26.00;77.88;-247;7.70;-252
491;-35.78;0.00;26.00;77.88;-246;7.70;-251
492;-35.78;0.00;26.00;77.88;-244;7.70;-249
493;-35.78;0.00;26.00;77.88;-243;7.70;-248
494;-35.78;0.00;26.00;77.88;-241;7.70;-246
495;-35.78;0.00;26.00;77.89;-240;7.70;-245
496;-35.78;0.00;26.00;77.89;-238;7.70;-243
497;-35.78;0.00;26.00;77.89;-237;7.70;-242
498;-35.78;0.00;26.00;77.89;-236;7.70;-241
499;-35.78;0.00;26.00;77.89;-234;7.70;-239
500;-35.78;0.00;26.00;77.90;-233;7.70;-238
501;-35.78;0.00;26.00;77.90;-232;7.70;-237
502;-35.79;0.00;26.00;77.90;-230;7.70;-235
503;-35.79;0.00;26.00;77.90;-229;7.70;-234
504;-35.79;0.00;26.00;77.90;-228;7.70;-233
505;-35.79;0.00;26.00;77.90;-226;7.70;-231
506;-35.79;0.00;26.00;77.90;-225;7.70;-230
507;-35.79;0.00;26.00;77.91;-224;7.70;-229
508;-35.79;0.00;26.00;77.91;-223;7.70;-228
509;-35.79;0.00;26.00;77.91;-222;7.70;-227
510;-35.79;0.00;26.00;77.91;-221;7.70;-225
511;-35.79;0.00;26.00;77.91;-219;7.70;-224
512;-35.79;0.00;26.00;77.91;-218;7.70;-223
513;-35.79;0.00;26.00;77.91;-217;7.70;-222
514;-35.79;0.00;26.00;77.92;-216;7.70;-221
515;-35.79;0.00;26.00;77.92;-215;7.70;-220
516;-35.79;0.00;26.00;77.92;-214;7.70;-219
517;-35.79;0.00;26.00;77.92;-213;7.70;-218
518;-35.79;0.00;26.00;77.92;-212;7.70;-217
519;-35.79;0.00;26.00;77.92;-211;7.70;-216
520;-35.79;0.00;26.00;77.92;-210;7.70;-215
521;-35.79;0.00;26.00;77.93;-209;7.70;-214
522;-35.79;0.00;26.00;77.93;-208;7.70;-213
523;-35.80;0.00;26.00;77.93;-207;7.70;-212
524;-35.80;0.00;26.00;77.93;-206;7.70;-211
525;-35.80;0.00;26.00;77.93;-205;7.70;-210
526;-35.80;0.00;26.00;77.93;-204;7.70;-209
527;-35.80;0.00;26.00;77.93;-204;7.70;-209
528;-35.80;0.00;26.00;77.93;-203;7.70;-208
529;-35.80;0.00;26.00;77.93;-202;7.70;-207
530;-35.80;0.00;26.00;77.94;-201;7.70;-206
531;-35.80;0.00;26.00;77.94;-200;7.70;-205
532;-35.80;0.00;26.00;77.94;-199;7.70;-204
533;-35.80;0.00;26.00;77.94;-199;7.70;-204
534;-35.80;0.00;26.00;77.94;-198;7.70;-203
535;-35.80;0.00;26.00;77.94;-197;7.70;-202
536;-35.80;0.00;26.00;77.94;-196;7.70;-201
537;-35.80;0.00;26.00;77.94;-196;7.70;-201
538;-35.80;0.00;26.00;77.94;-195;7.70;-200
539;-35.80;0.00;26.00;77.94;-194;7.70;-199
540;-35.80;0.00;26.00;77.94;-193;7.70;-198
541;-35.80;0.00;26.00;77.95;-193;7.70;-198
542;-35.80;0.00;26.00;77.95;-192;7.70;-197
543;-35.80;0.00;26.00;77.95;-191;7.70;-196
544;-35.80;0.00;26.00;77.95;-191;7.70;-196
545;-35.80;0.00;26.00;77.95;-190;7.70;-195
546;-35.80;0.00;26.00;77.95;-189;7.70;-194
547;-35.80;0.00;26.00;77.95;-189;7.70;-194
548;-35.80;0.00;26.00;77.95;-188;7.70;-193
549;-35.80;0.00;26.00;77.95;-188;7.70;-193
550;-35.80;0.00;26.00;77.95;-187;7.70;-192
551;-35.80;0.00;26.00;77.95;-186;7.70;-191
552;-35.80;0.00;26.00;77.95;-186;7.70;-191
553;-35.80;0.00;26.00;77.96;-185;7.70;-190
554;-35.80;0.00;26.00;77.96;-185;7.70;-190
555;-35.81;0.00;26.00;77.96;-184;7.70;-189
556;-35.81;0.00;26.00;77.96;-184;7.70;-188
557;-35.81;0.00;26.00;77.96;-183;7.70;-188
558;-35.81;0.00;26.00;77.96;-183;7.70;-187
559;-35.81;0.00;26.00;77.96;-182;7.70;-187
560;-35.81;0.00;26.00;77.96;-181;7.70;-186
561;-35.81;0.00;26.00;77.96;-181;7.70;-186
562;-35.81;0.00;26.00;77.96;-180;7.70;-185
563;-35.81;0.00;26.00;77.96;-180;7.70;-185
564;-35.81;0.00;26.00;77.96;-180;7.70;-184
565;-35.81;0.00;26.00;77.96;-179;7.70;-184
566;-35.81;0.00;26.00;77.96;-179;7.70;-183
567;-35.81;0.00;26.00;77.96;-178;7.70;-183
568;-35.81;0.00;26.00;77.96;-178;7.70;-183
569;-35.81;0.00;26.00;77.97;-177;7.70;-182
570;-35.81;0.00;26.00;77.97;-177;7.70;-182
571;-35.81;0.00;26.00;77.97;-176;7.70;-181
572;-35.81;0.00;26.00;77.97;-176;7.70;-181
573;-35.81;0.00;26.00;77.97;-176;7.70;-180
574;-35.81;0.00;26.00;77.97;-175;7.70;-180
575;-35.81;0.00;26.00;77.97;-175;7.70;-180
576;-35.81;0.00;26.00;77.97;-174;7.70;-179
577;-35.81;0.00;26.00;77.97;-174;7.70;-179
578;-35.81;0.00;26.00;77.97;-174;7.70;-178
579;-35.81;0.00;26.00;77.97;-173;7.70;-178
580;-35.81;0.00;26.00;77.97;-173;7.70;-178
581;-35.81;0.00;26.00;77.97;-172;7.70;-177
582;-35.81;0.00;26.00;77.97;-172;7.70;-177
583;-35.81;0.00;26.00;77.97;-172;7.70;-177
584;-35.81;0.00;26.00;77.97;-171;7.70;-176
585;-35.81;0.00;26.00;77.97;-171;7.70;-176
586;-35.81;0.00;26.00;77.97;-171;7.70;-176
587;-35.81;0.00;26.00;77.97;-170;7.70;-175
588;-35.81;0.00;26.00;77.97;-170;7.70;-175
589;-35.81;0.00;26.00;77.98;-170;7.70;-175
590;-35.81;0.00;26.00;77.98;-169;7.70;-174
591;-35.81;0.00;26.00;77.98;-169;7.70;-174
592;-35.81;0.00;26.00;77.98;-169;7.70;-174
593;-35.81;0.00;26.00;77.98;-168;7.70;-173
594;-35.81;0.00;26.00;77.98;-168;7.70;-173
595;-35.81;0.00;26.00;77.98;-168;7.70;-173
596;-35.81;0.00;26.00;77.98;-168;7.70;-173
597;-35.81;0.00;26.00;77.98;-167;7.70;-172
598;-35.81;0.00;26.00;77.98;-167;7.70;-172
599;-35.81;0.00;26.00;77.98;-167;7.70;-172
600;-35.81;0.00;26.00;77.98;-167;7.70;-171
601;-35.81;0.00;26.00;77.98;-166;7.70;-171
602;-35.81;0.00;26.00;77.98;-166;7.70;-171
603;-35.81;0.00;26.00;77.98;-166;7.70;-171
604;-35.81;0.00;26.00;77.98;-165;7.70;-170
605;-35.81;0.00;26.00;77.98;-165;7.70;-170
606;-35.81;0.00;26.00;77.98;-165;7.70;-170
607;-35.81;0.00;26.00;77.98;-165;7.70;-170
608;-35.81;0.00;26.00;77.98;-165;7.70;-169
609;-35.81;0.00;26.00;77.98;-164;7.70;-169
610;-35.81;0.00;26.00;77.98;-164;7.70;-169
611;-35.81;0.00;26.00;77.98;-164;7.70;-169
612;-35.81;0.00;26.00;77.98;-164;7.70;-168
613;-35.81;0.00;26.00;77.98;-163;7.70;-168
614;-35.81;0.00;26.00;77.98;-163;7.70;-168
615;-35.81;0.00;26.00;77.98;-163;7.70;-168
616;-35.81;0.00;26.00;77.98;-163;7.70;-168
617;-35.81;0.00;26.00;77.98;-163;7.70;-167
618;-35.81;0.00;26.00;77.98;-162;7.70;-167
619;-35.81;0.00;26.00;77.98;-162;7.70;-167
620;-35.81;0.00;26.00;77.98;-162;7.70;-167
621;-35.81;0.00;26.00;77.99;-162;7.70;-167
622;-35.81;0.00;26.00;77.99;-162;7.70;-166
623;-35.82;0.00;26.00;77.99;-161;7.70;-166
624;-35.82;0.00;26.00;77.99;-161;7.70;-166
625;-35.82;0.00;26.00;77.99;-161;7.70;-166
626;-35.82;0.00;26.00;77.99;-161;7.70;-166
627;-35.82;0.00;26.00;77.99;-161;7.70;-166
628;-35.82;0.00;26.00;77.99;-161;7.70;-165
629;-35.82;0.00;26.00;77.99;-160;7.70;-165
630;-35.82;0.00;26.00;77.99;-160;7.70;-165
631;-35.82;0.00;26.00;77.99;-160;7.70;-165
632;-35.82;0.00;26.00;77.99;-160;7.70;-165
633;-35.82;0.00;26.00;77.99;-160;7.70;-165
634;-32.84;0.00;26.00;77.99;-160;7.70;-169
635;-31.95;0.00;26.00;77.99;-159;7.70;-169
636;-31.68;0.00;26.00;77.99;-159;7.70;-168
637;-31.60;0.00;26.00;77.99;-159;7.70;-168
638;-31.58;0.00;26.00;77.99;-159;7.70;-168
639;-31.57;0.00;26.00;77.99;-159;7.70;-168
640;-31.57;0.00;26.00;77.99;-159;7.70;-168
641;-31.57;0.00;26.00;77.99;-159;7.70;-168
642;-31.57;0.00;26.00;77.99;-158;7.70;-168
643;-31.57;0.00;26.00;77.99;-158;7.70;-167
644;-31.57;0.00;26.00;77.99;-158;7.70;-167
645;-31.57;0.00;26.00;77.99;-158;7.70;-167
646;-31.57;0.00;26.00;77.99;-158;7.70;-167
647;-31.57;0.00;26.00;77.99;-158;7.70;-167
648;-31.57;0.00;26.00;77.99;-158;7.70;-167
649;-31.57;0.00;26.00;77.99;-157;7.70;-167
650;-31.57;0.00;26.00;77.99;-157;7.70;-167
651;-31.57;0.00;26.00;77.99;-157;7.70;-166
652;-31.57;0.00;26.00;77.99;-157;7.70;-166
653;-31.57;0.00;26.00;77.99;-157;7.70;-166
654;-31.57;0.00;26.00;77.99;-157;7.70;-166
655;-31.57;0.00;26.00;77.99;-157;7.70;-166
656;-31.57;0.00;26.00;77.99;-157;7.70;-166
657;-31.57;0.00;26.00;77.99;-157;7.70;-166
658;-31.57;0.00;26.00;77.99;-156;7.70;-166
659;-31.57;0.00;26.00;77.99;-156;7.70;-166
660;-31.57;0.00;26.00;77.99;-156;7.70;-165
661;-31.57;0.00;26.00;77.99;-156;7.70;-165
662;-31.57;0.00;26.00;77.99;-156;7.70;-165
663;-31.57;0.00;26.00;77.99;-156;7.70;-165
664;-31.57;0.00;26.00;77.99;-156;7.70;-165
665;-31.57;0.00;26.00;77.99;-156;7.70;-165
666;-31.57;0.00;26.00;77.99;-156;7.70;-165
667;-31.57;0.00;26.00;77.99;-156;7.70;-165
668;-31.57;0.00;26.00;77.99;-156;7.70;-165
669;-31.57;0.00;26.00;77.99;-155;7.70;-165
670;-31.57;0.00;26.00;77.99;-155;7.70;-165
671;-31.57;0.00;26.00;77.99;-155;7.70;-164
672;-31.57;0.00;26.00;77.99;-155;7.70;-164
673;-31.57;0.00;26.00;77.99;-155;7.70;-164
674;-31.57;0.00;26.00;77.99;-155;7.70;-164
675;-31.57;0.00;26.00;77.99;-155;7.70;-164
676;-31.57;0.00;26.00;77.99;-155;7.70;-164
677;-31.57;0.00;26.00;77.99;-155;7.70;-164
678;-31.57;0.00;26.00;77.99;-155;7.70;-164
679;-31.57;0.00;26.00;77.99;-155;7.70;-164
680;-31.57;0.00;26.00;77.99;-155;7.70;-164
681;-31.57;0.00;26.00;77.99;-154;7.70;-164
682;-31.57;0.00;26.00;77.99;-154;7.70;-164
683;-31.57;0.00;26.00;77.99;-154;7.70;-164
684;-31.57;0.00;26.00;77.99;-154;7.70;-163
685;-31.57;0.00;26.00;77.99;-154;7.70;-163
686;-31.57;0.00;26.00;77.99;-154;7.70;-163
687;-31.57;0.00;26.00;77.99;-154;7.70;-163
688;-31.57;0.00;26.00;77.99;-154;7.70;-163
689;-31.57;0.00;26.00;78.00;-154;7.70;-163
690;-31.57;0.00;26.00;78.00;-154;7.70;-163
691;-31.57;0.00;26.00;78.00;-154;7.70;-163
692;-31.57;0.00;26.00;78.00;-154;7.70;-163
693;-31.57;0.00;26.00;78.00;-154;7.70;-163
694;-31.57;0.00;26.00;78.00;-154;7.70;-163
695;-31.57;0.00;26.00;78.00;-154;7.70;-163
696;-31.57;0.00;26.00;78.00;-154;7.70;-163
697;-31.57;0.00;26.00;78.00;-153;7.70;-163
698;-31.57;0.00;26.00;78.00;-153;7.70;-163
699;-31.57;0.00;26.00;78.00;-153;7.70;-163
700;-31.57;0.00;26.00;78.00;-153;7.70;-162
701;-31.57;0.00;26.00;78.00;-153;7.70;-162
702;-31.57;0.00;26.00;78.00;-153;7.70;-162
703;-31.57;0.00;26.00;78.00;-153;7.70;-162
704;-31.57;0.00;26.00;78.00;-153;7.70;-162
705;-31.57;0.00;26.00;78.00;-153;7.70;-162
706;-31.57;0.00;26.00;78.00;-153;7.70;-162
707;-31.57;0.00;26.00;78.00;-153;7.70;-162
708;-31.57;0.00;26.00;78.00;-153;7.70;-162
709;-31.57;0.00;26.00;78.00;-153;7.70;-162
710;-31.57;0.00;26.00;78.00;-153;7.70;-162
711;-31.57;0.00;26.00;78.00;-153;7.70;-162
712;-31.57;0.00;26.00;78.00;-153;7.70;-162
713;-31.57;0.00;26.00;78.00;-153;7.70;-162
714;-31.57;0.00;26.00;78.00;-153;7.70;-162
715;-31.57;0.00;26.00;78.00;-153;7.70;-162
716;-31.57;0.00;26.00;78.00;-153;7.70;-162
717;-31.57;0.00;26.00;78.00;-153;7.70;-162
718;-31.57;0.00;26.00;78.00;-152;7.70;-162
719;-31.57;0.00;26.00;78.00;-152;7.70;-162
720;-31.57;0.00;26.00;78.00;-152;7.70;-162
721;-31.57;0.00;26.00;78.00;-152;7.70;-162
722;-31.57;0.00;26.00;78.00;-152;7.70;-161
723;-31.57;0.00;26.00;78.00;-152;7.70;-161
724;-31.57;0.00;26.00;78.00;-152;7.70;-161
725;-31.57;0.00;26.00;78.00;-152;7.70;-161
726;-31.57;0.00;26.00;78.00;-152;7.70;-161
727;-31.57;0.00;26.00;78.00;-152;7.70;-161
728;-31.57;0.00;26.00;78.00;-152;7.70;-161
729;-31.57;0.00;26.00;78.00;-152;7.70;-161
730;-31.57;0.00;26.00;78.00;-152;7.70;-161
731;-31.57;0.00;26.00;78.00;-152;7.70;-161
732;-31.57;0.00;26.00;78.00;-152;7.70;-161
733;-31.57;0.00;26.00;78.00;-152;7.70;-161
734;-31.57;0.00;26.00;78.00;-152;7.70;-161
735;-31.57;0.00;26.00;78.00;-152;7.70;-161
736;-31.57;0.00;26.00;78.00;-152;7.70;-161
737;-31.57;0.00;26.00;78.00;-152;7.70;-161
738;-31.57;0.00;26.00;78.00;-152;7.70;-161
739;-31.57;0.00;26.00;78.00;-152;7.70;-161
740;-31.57;0.00;26.00;78.00;-152;7.70;-161
741;-31.57;0.00;26.00;78.00;-152;7.70;-161
742;-31.57;0.00;26.00;78.00;-152;7.70;-161
743;-31.57;0.00;26.00;78.00;-152;7.70;-161
744;-31.57;0.00;26.00;78.00;-152;7.70;-161
745;-31.57;0.00;26.00;78.00;-152;7.70;-161
746;-31.57;0.00;26.00;78.00;-152;7.70;-161
747;-31.57;0.00;26.00;78.00;-152;7.70;-161
748;-31.57;0.00;26.00;78.00;-152;7.70;-161
749;-31.57;0.00;26.00;78.00;-151;7.70;-161
750;-31.57;0.00;26.00;78.00;-151;7.70;-161
751;-31.57;0.00;26.00;78.00;-151;7.70;-161
752;-31.57;0.00;26.00;78.00;-151;7.70;-161
753;-31.57;0.00;26.00;78.00;-151;7.70;-161
754;-31.57;0.00;26.00;78.00;-151;7.70;-161
755;-31.57;0.00;26.00;78.00;-151;7.70;-161
756;-31.57;0.00;26.00;78.00;-151;7.70;-161
757;-31.57;0.00;26.00;78.00;-151;7.70;-160
758;-31.57;0.00;26.00;78.00;-151;7.70;-160
759;-31.57;0.00;26.00;78.00;-151;7.70;-160
760;-31.57;0.00;26.00;78.00;-151;7.70;-160
761;-31.57;0.00;26.00;78.00;-151;7.70;-160
762;-31.57;0.00;26.00;78.00;-151;7.70;-160
763;-31.57;0.00;26.00;78.00;-151;7.70;-160
764;-31.57;0.00;26.00;78.00;-151;7.70;-160
765;-31.57;0.00;26.00;78.00;-151;7.70;-160
766;-31.57;0.00;26.00;78.00;-151;7.70;-160
767;-31.57;0.00;26.00;78.00;-151;7.70;-160
768;-31.57;0.00;26.00;78.00;-151;7.70;-160
769;-31.57;0.00;26.00;78.00;-151;7.70;-160
770;-31.57;0.00;26.00;78.00;-151;7.70;-160
771;-31.57;0.00;26.00;78.00;-151;7.70;-160
772;-31.57;0.00;26.00;78.00;-151;7.70;-160
773;-31.57;0.00;26.00;78.00;-151;7.70;-160
774;-31.57;0.00;26.00;78.00;-151;7.70;-160
775;-31.57;0.00;26.00;78.00;-151;7.70;-160
776;-31.57;0.00;26.00;78.00;-151;7.70;-160
777;-31.57;0.00;26.00;78.00;-151;7.70;-160
778;-31.57;0.00;26.00;78.00;-151;7.70;-160
779;-31.57;0.00;26.00;78.00;-151;7.70;-160
780;-31.57;0.00;26.00;78.00;-151;7.70;-160
781;-31.57;0.00;26.00;78.00;-151;7.70;-160
782;-31.57;0.00;26.00;78.00;-151;7.70;-160
783;-31.57;0.00;26.00;78.00;-151;7.70;-160
784;-31.57;0.00;26.00;78.00;-151;7.70;-160
785;-31.57;0.00;26.00;78.00;-151;7.70;-160
786;-31.57;0.00;26.00;78.00;-151;7.70;-160
787;-31.57;0.00;26.00;78.00;-151;7.70;-160
788;-31.57;0.00;26.00;78.00;-151;7.70;-160
789;-31.57;0.00;26.00;78.00;-151;7.70;-160
790;-31.57;0.00;26.00;78.00;-151;7.70;-160
791;-31.57;0.00;26.00;78.00;-151;7.70;-160
792;-31.57;0.00;26.00;78.00;-151;7.70;-160
793;-31.57;0.00;26.00;78.00;-151;7.70;-160
794;-31.57;0.00;26.00;78.00;-151;7.70;-160
795;-31.57;0.00;26.00;78.00;-151;7.70;-160
796;-31.57;0.00;26.00;78.00;-151;7.70;-160
797;-31.57;0.00;26.00;78.00;-151;7.70;-160
798;-31.57;0.00;26.00;78.00;-151;7.70;-160
799;-31.57;0.00;26.00;78.00;-151;7.70;-160
800;-31.57;0.00;26.00;78.00;-151;7.70;-160
801;-31.57;0.00;26.00;78.00;-151;7.70;-160
802;-31.57;0.00;26.00;78.00;-151;7.70;-160
803;-31.57;0.00;26.00;78.00;-151;7.70;-160
804;-31.57;0.00;26.00;78.00;-151;7.70;-160
805;-31.57;0.00;26.00;78.00;-151;7.70;-160
806;-31.57;0.00;26.00;78.00;-151;7.70;-160
807;-31.57;0.00;26.00;78.00;-151;7.70;-160
808;-31.57;0.00;26.00;78.00;-151;7.70;-160
809;-31.57;0.00;26.00;78.00;-151;7.70;-160
810;-31.57;0.00;26.00;78.00;-151;7.70;-160
811;-31.57;0.00;26.00;78.00;-151;7.70;-160
812;-31.57;0.00;26.00;78.00;-151;7.70;-160
813;-31.57;0.00;26.00;78.00;-151;7.70;-160
814;-31.57;0.00;26.00;78.00;-151;7.70;-160
815;-31.57;0.00;26.00;78.00;-151;7.70;-160
816;-31.57;0.00;26.00;78.00;-151;7.70;-160
817;-31.57;0.00;26.00;78.00;-150;7.70;-160
818;-31.57;0.00;26.00;78.00;-150;7.70;-160
819;-31.57;0.00;26.00;78.00;-150;7.70;-160
820;-31.57;0.00;26.00;78.00;-150;7.70;-160
821;-31.57;0.00;26.00;78.00;-150;7.70;-160
822;-31.57;0.00;26.00;78.00;-150;7.70;-160
823;-31.57;0.00;26.00;78.00;-150;7.70;-160
824;-31.57;0.00;26.00;78.00;-150;7.70;-160
825;-31.57;0.00;26.00;78.00;-150;7.70;-160
826;-31.57;0.00;26.00;78.00;-150;7.70;-160
827;-31.57;0.00;26.00;78.00;-150;7.70;-160
828;-31.57;0.00;26.00;78.00;-150;7.70;-160
829;-31.57;0.00;26.00;78.00;-150;7.70;-160
830;-31.57;0.00;26.00;78.00;-150;7.70;-160
831;-31.57;0.00;26.00;78.00;-150;7.70;-160
832;-31.57;0.00;26.00;78.00;-150;7.70;-160
833;-31.57;0.00;26.00;78.00;-150;7.70;-160
834;-31.57;0.00;26.00;78.00;-150;7.70;-160
835;-31.57;0.00;26.00;78.00;-150;7.70;-160
836;-31.57;0.00;26.00;78.00;-150;7.70;-160
837;-31.57;0.00;26.00;78.00;-150;7.70;-160
838;-31.57;0.00;26.00;78.00;-150;7.70;-160
839;-31.57;0.00;26.00;78.00;-150;7.70;-160
840;-31.57;0.00;26.00;78.00;-150;7.70;-160
841;-31.57;0.00;26.00;78.00;-150;7.70;-160
842;-31.57;0.00;26.00;78.00;-150;7.70;-160
843;-31.57;0.00;26.00;78.00;-150;7.70;-160
844;-31.57;0.00;26.00;78.00;-150;7.70;-160
845;-31.57;0.00;26.00;78.00;-150;7.70;-160
846;-31.57;0.00;26.00;78.00;-150;7.70;-159
847;-31.57;0.00;26.00;78.00;-150;7.70;-159
848;-31.57;0.00;26.00;78.00;-150;7.70;-159
849;-31.57;0.00;26.00;78.00;-150;7.70;-159
850;-31.57;0.00;26.00;78.00;-150;7.70;-159
851;-31.57;0.00;26.00;78.00;-150;7.70;-159
852;-31.57;0.00;26.00;78.00;-150;7.70;-159
853;-31.57;0.00;26.00;78.00;-150;7.70;-159
854;-31.57;0.00;26.00;78.00;-150;7.70;-159
855;-31.57;0.00;26.00;78.00;-150;7.70;-159
856;-31.57;0.00;26.00;78.00;-150;7.70;-159
857;-31.57;0.00;26.00;78.00;-150;7.70;-159
858;-31.57;0.00;26.00;78.00;-150;7.70;-159
859;-31.57;0.00;26.00;78.00;-150;7.70;-159
860;-31.57;0.00;26.00;78.00;-150;7.70;-159
861;-31.57;0.00;26.00;78.00;-150;7.70;-159
862;-31.57;0.00;26.00;78.00;-150;7.70;-159
863;-31.57;0.00;26.00;78.00;-150;7.70;-159
864;-31.57;0.00;26.00;78.00;-150;7.70;-159
865;-31.57;0.00;26.00;78.00;-150;7.70;-159
866;-31.57;0.00;26.00;78.00;-150;7.70;-159
867;-31.57;0.00;26.00;78.00;-150;7.70;-159
868;-31.57;0.00;26.00;78.00;-150;7.70;-159
869;-31.57;0.00;26.00;78.00;-150;7.70;-159
870;-31.57;0.00;26.00;78.00;-150;7.70;-159
871;-31.57;0.00;26.00;78.00;-150;7.70;-159
872;-31.57;0.00;26.00;78.00;-150;7.70;-159
873;-31.57;0.00;26.00;78.00;-150;7.70;-159
874;-31.57;0.00;26.00;78.00;-150;7.70;-159
875;-31.57;0.00;26.00;78.00;-150;7.70;-159
876;-31.57;0.00;26.00;78.00;-150;7.70;-159
877;-31.57;0.00;26.00;78.00;-150;7.70;-159
878;-31.57;0.00;26.00;78.00;-150;7.70;-159
879;-31.57;0.00;26.00;78.00;-150;7.70;-159
880;-31.57;0.00;26.00;78.00;-150;7.70;-159
881;-31.57;0.00;26.00;78.00;-150;7.70;-159
882;-31.57;0.00;26.00;78.00;-150;7.70;-159
883;-31.57;0.00;26.00;78.00;-150;7.70;-159
884;-31.57;0.00;26.00;78.00;-150;7.70;-159
885;-31.57;0.00;26.00;78.00;-150;7.70;-159
886;-31.57;0.00;26.00;78.00;-150;7.70;-159
887;-31.57;0.00;26.00;78.00;-150;7.70;-159
888;-31.57;0.00;26.00;78.00;-150;7.70;-159
889;-31.57;0.00;26.00;78.00;-150;7.70;-159
890;-31.57;0.00;26.00;78.00;-150;7.70;-159
891;-31.57;0.00;26.00;78.00;-150;7.70;-159
892;-31.57;0.00;26.00;78.00;-150;7.70;-159
893;-31.57;0.00;26.00;78.00;-150;7.70;-159
894;-31.57;0.00;26.00;78.00;-150;7.70;-159
895;-31.57;0.00;26.00;78.00;-150;7.70;-159
896;-31.57;0.00;26.00;78.00;-150;7.70;-159
897;-31.57;0.00;26.00;78.00;-150;7.70;-159
898;-31.57;0.00;26.00;78.00;-150;7.70;-159
899;-31.57;0.00;26.00;78.00;-150;7.70;-159
900;-31.57;0.00;26.00;78.00;-150;7.70;-159
901;-31.57;0.00;26.00;78.00;-150;7.70;-159
902;-31.57;0.00;26.00;78.00;-150;7.70;-159
903;-31.57;0.00;26.00;78.00;-150;7.70;-159
904;-31.57;0.00;26.00;78.00;-150;7.70;-159
905;-31.57;0.00;26.00;78.00;-150;7.70;-159
906;-31.57;0.00;26.00;78.00;-150;7.70;-159
907;-31.57;0.00;26.00;78.00;-150;7.70;-159
908;-31.57;0.00;26.00;78.00;-150;7.70;-159
909;-31.57;0.00;26.00;78.00;-150;7.70;-159
910;-31.57;0.00;26.00;78.00;-150;7.70;-159
911;-31.57;0.00;26.00;78.00;-150;7.70;-159
912;-31.57;0.00;26.00;78.00;-150;7.70;-159
913;-31.57;0.00;26.00;78.00;-150;7.70;-159
914;-31.57;0.00;26.00;78.00;-150;7.70;-159
915;-31.57;0.00;26.00;78.00;-150;7.70;-159
916;-31.57;0.00;26.00;78.00;-150;7.70;-159
917;-31.57;0.00;26.00;78.00;-150;7.70;-159
918;-31.57;0.00;26.00;78.00;-150;7.70;-159
919;-31.57;0.00;26.00;78.00;-150;7.70;-159
920;-31.57;0.00;26.00;78.00;-150;7.70;-159
921;-31.57;0.00;26.00;78.00;-150;7.70;-159
922;-31.57;0.00;26.00;78.00;-150;7.70;-159
923;-31.57;0.00;26.00;78.00;-150;7.70;-159
924;-31.57;0.00;26.00;78.00;-150;7.70;-159
925;-31.57;0.00;26.00;78.00;-150;7.70;-159
926;-31.57;0.00;26.00;78.00;-150;7.70;-159
927;-31.57;0.00;26.00;78.00;-150;7.70;-159
928;-31.57;0.00;26.00;78.00;-150;7.70;-159
929;-31.57;0.00;26.00;78.00;-150;7.70;-159
930;-31.57;0.00;26.00;78.00;-150;7.70;-159
931;-31.57;0.00;26.00;78.00;-150;7.70;-159
932;-31.57;0.00;26.00;78.00;-150;7.70;-159
933;-31.57;0.00;26.00;78.00;-150;7.70;-159
934;-31.57;0.00;26.00;78.00;-150;7.70;-159
935;-31.57;0.00;26.00;78.00;-150;7.70;-159
936;-31.57;0.00;26.00;78.00;-150;7.70;-159
937;-31.57;0.00;26.00;78.00;-150;7.70;-159
938;-31.57;0.00;26.00;78.00;-150;7.70;-159
939;-31.57;0.00;26.00;78.00;-150;7.70;-159
940;-31.57;0.00;26.00;78.00;-150;7.70;-159
941;-31.57;0.00;26.00;78.00;-150;7.70;-159
942;-31.57;0.00;26.00;78.00;-150;7.70;-159
943;-31.57;0.00;26.00;78.00;-150;7.70;-159
944;-31.57;0.00;26.00;78.00;-150;7.70;-159
945;-31.57;0.00;26.00;78.00;-150;7.70;-159
946;-31.57;0.00;26.00;78.00;-150;7.70;-159
947;-31.57;0.00;26.00;78.00;-150;7.70;-159
948;-31.57;0.00;26.00;78.00;-150;7.70;-159
949;-31.57;0.00;26.00;78.00;-150;7.70;-159
950;-31.57;0.00;26.00;78.00;-150;7.70;-159
951;-31.57;0.00;26.00;78.00;-150;7.70;-159
952;-31.57;0.00;26.00;78.00;-150;7.70;-159
953;-31.57;0.00;26.00;78.00;-150;7.70;-159
954;-31.57;0.00;26.00;78.00;-150;7.70;-159
955;-31.57;0.00;26.00;78.00;-150;7.70;-159
956;-31.57;0.00;26.00;78.00;-150;7.70;-159
957;-31.57;0.00;26.00;78.00;-150;7.70;-159
958;-31.57;0.00;26.00;78.00;-150;7.70;-159
959;-31.57;0.00;26.00;78.00;-150;7.70;-159
960;-31.57;0.00;26.00;78.00;-150;7.70;-159
