# Supplementary material for: Recording and Simulating Proton-Related Metabolism in Bacterial Cell Suspensions
Source: Front Microbiol. 2021 Apr 29;12:654065. doi: 10.3389/fmicb.2021.654065 (PMC8117226; doi:10.3389/fmicb.2021.654065)
Supplement: Supplementary file 3 [file Data_Sheet_3.zip › Fig5A_SO4-cells.H+]

H+ PROTON.exe Parameter and Data File, (c) Heribert Cypionka 1986-2020
D. desulfuricans CSN:  Sulfate reduction with H2 _68 nmol 
 1: Cell suspension OD ;  10.0
 2: Cells per ml (OD=1) [*10^8] ;  2.60
 3: Volume/cell [*10^-15 l] ;  0.380
 4: Surface/cell [�m^2] ;  3.70
 5: Cytopl. buffer (mV/mM H+) ;  3.00
 6: pHi ;  7.70
 7: Membrane potential (mV) ;  -150
 8: Vectorial H+/e- transloc. ;  1.00
 9: ATPase (1/s) ;  0.0275
10: H+/ATP ;  4.00
11: mV at pH=7 ;  0.0000
12: mV per pH ;  -58.0
13: pHo at t=0 (mV) ;  -12.7
14: Buffer (mV/�M H+) ;  0.472
15: Reaction volume (ml) ;  2.00
16: Response (1/s) ;  0.100
17: Drift (mV/min) ;  0.0000
18: Step (s) ;  2.00
19: Stop after (s) ;  1100
20: (not used) ;  0.0000
21: Time(Electron acceptor pulse) ;  0.0000
22: Electron acceptor pulse ;  1000
23: Electrons / reduction ;  8.00
24: H+ / uptake ;  0.0000
25: Charges / uptake ;  0.0000
26: Vmax / uptake ;   100
27: Km / uptake ;  0.0000
28: Vmax / reduction ;   100
29: Km / reduction ;  10.0
30: H+i / reduction ;  0.0000
31: H+ / release ;  0.280
32: Charges / release ;  0.0000
33: (not used) ;  0.0000
34: Time(Electron donor pulse) ;   167
35: Electron donor pulse ;  68.0
36: Electrons / oxidation ;  2.00
37: H+ / uptake ;  0.0000
38: Charges / uptake ;  0.0000
39: Vmax / uptake ;   100
40: Km / uptake ;  0.0000
41: Vmax / oxidation ;  0.160
42: Km / oxidation ;  0.800
43: H+i / oxidation ;  0.0000
44: H+ / release ;  0.0000
45: Charges / release ;  0.0000
46: Time(H+ pulse) ;   250
47: H+ pulse ;  0.0000
48: Time(OH- pulse) ;   275
49: OH- pulse ;  0.0000
50: Plot MP & pHi (0/1) ;  0.0000
51: Time, Start ;  0.0000
52: Time, Range ;  20.0
53: Channel 1, Scale ;  5.00
54: Channel 1, Midpoint ;  -11.0
55: Channel 2, Scale ;   100
56: Channel 2, Midpoint ;  0.0000
57: Channel 3, Scale ;   100
58: Channel 3, Midpoint ;  0.0000
59: Channel 4, Scale ;   500
60: Channel 4, Midpoint ;  1.00
61: Active Channels (Code 1+2+4+8) ;  1.00
Time (s);pH (mV);Acc.(out);Acc.(red);ATP cons.;MP (mV);pHi;pmf (mV)
  0;-12.70;900.00;0.00;0.00;-150;7.70;-178
  2;-12.70;700.00;0.00;0.00;-150;7.70;-178
  4;-12.70;500.00;0.00;0.00;-150;7.70;-178
  6;-12.70;300.00;0.00;0.00;-150;7.70;-178
  8;-12.70;100.00;0.00;0.00;-150;7.70;-178
 10;-12.70;0.00;0.00;0.00;-150;7.70;-178
 12;-12.70;0.00;0.00;0.00;-150;7.70;-178
 14;-12.70;0.00;0.00;0.00;-150;7.70;-178
 16;-12.70;0.00;0.00;0.00;-150;7.70;-178
 18;-12.70;0.00;0.00;0.00;-150;7.70;-178
 20;-12.70;0.00;0.00;0.00;-150;7.70;-178
 22;-12.70;0.00;0.00;0.00;-150;7.70;-178
 24;-12.70;0.00;0.00;0.00;-150;7.70;-178
 26;-12.70;0.00;0.00;0.00;-150;7.70;-178
 28;-12.70;0.00;0.00;0.00;-150;7.70;-178
 30;-12.70;0.00;0.00;0.00;-150;7.70;-178
 32;-12.70;0.00;0.00;0.00;-150;7.70;-178
 34;-12.70;0.00;0.00;0.00;-150;7.70;-178
 36;-12.70;0.00;0.00;0.00;-150;7.70;-178
 38;-12.70;0.00;0.00;0.00;-150;7.70;-178
 40;-12.70;0.00;0.00;0.00;-150;7.70;-178
 42;-12.70;0.00;0.00;0.00;-150;7.70;-178
 44;-12.70;0.00;0.00;0.00;-150;7.70;-178
 46;-12.70;0.00;0.00;0.00;-150;7.70;-178
 48;-12.70;0.00;0.00;0.00;-150;7.70;-178
 50;-12.70;0.00;0.00;0.00;-150;7.70;-178
 52;-12.70;0.00;0.00;0.00;-150;7.70;-178
 54;-12.70;0.00;0.00;0.00;-150;7.70;-178
 56;-12.70;0.00;0.00;0.00;-150;7.70;-178
 58;-12.70;0.00;0.00;0.00;-150;7.70;-178
 60;-12.70;0.00;0.00;0.00;-150;7.70;-178
 62;-12.70;0.00;0.00;0.00;-150;7.70;-178
 64;-12.70;0.00;0.00;0.00;-150;7.70;-178
 66;-12.70;0.00;0.00;0.00;-150;7.70;-178
 68;-12.70;0.00;0.00;0.00;-150;7.70;-178
 70;-12.70;0.00;0.00;0.00;-150;7.70;-178
 72;-12.70;0.00;0.00;0.00;-150;7.70;-178
 74;-12.70;0.00;0.00;0.00;-150;7.70;-178
 76;-12.70;0.00;0.00;0.00;-150;7.70;-178
 78;-12.70;0.00;0.00;0.00;-150;7.70;-178
 80;-12.70;0.00;0.00;0.00;-150;7.70;-178
 82;-12.70;0.00;0.00;0.00;-150;7.70;-178
 84;-12.70;0.00;0.00;0.00;-150;7.70;-178
 86;-12.70;0.00;0.00;0.00;-150;7.70;-178
 88;-12.70;0.00;0.00;0.00;-150;7.70;-178
 90;-12.70;0.00;0.00;0.00;-150;7.70;-178
 92;-12.70;0.00;0.00;0.00;-150;7.70;-178
 94;-12.70;0.00;0.00;0.00;-150;7.70;-178
 96;-12.70;0.00;0.00;0.00;-150;7.70;-178
 98;-12.70;0.00;0.00;0.00;-150;7.70;-178
100;-12.70;0.00;0.00;0.00;-150;7.70;-178
102;-12.70;0.00;0.00;0.00;-150;7.70;-178
104;-12.70;0.00;0.00;0.00;-150;7.70;-178
106;-12.70;0.00;0.00;0.00;-150;7.70;-178
108;-12.70;0.00;0.00;0.00;-150;7.70;-178
110;-12.70;0.00;0.00;0.00;-150;7.70;-178
112;-12.70;0.00;0.00;0.00;-150;7.70;-178
114;-12.70;0.00;0.00;0.00;-150;7.70;-178
116;-12.70;0.00;0.00;0.00;-150;7.70;-178
118;-12.70;0.00;0.00;0.00;-150;7.70;-178
120;-12.70;0.00;0.00;0.00;-150;7.70;-178
122;-12.70;0.00;0.00;0.00;-150;7.70;-178
124;-12.70;0.00;0.00;0.00;-150;7.70;-178
126;-12.70;0.00;0.00;0.00;-150;7.70;-178
128;-12.70;0.00;0.00;0.00;-150;7.70;-178
130;-12.70;0.00;0.00;0.00;-150;7.70;-178
132;-12.70;0.00;0.00;0.00;-150;7.70;-178
134;-12.70;0.00;0.00;0.00;-150;7.70;-178
136;-12.70;0.00;0.00;0.00;-150;7.70;-178
138;-12.70;0.00;0.00;0.00;-150;7.70;-178
140;-12.70;0.00;0.00;0.00;-150;7.70;-178
142;-12.70;0.00;0.00;0.00;-150;7.70;-178
144;-12.70;0.00;0.00;0.00;-150;7.70;-178
146;-12.70;0.00;0.00;0.00;-150;7.70;-178
148;-12.70;0.00;0.00;0.00;-150;7.70;-178
150;-12.70;0.00;0.00;0.00;-150;7.70;-178
152;-12.70;0.00;0.00;0.00;-150;7.70;-178
154;-12.70;0.00;0.00;0.00;-150;7.70;-178
156;-12.70;0.00;0.00;0.00;-150;7.70;-178
158;-12.70;0.00;0.00;0.00;-150;7.70;-178
160;-12.70;0.00;0.00;0.00;-150;7.70;-178
162;-12.70;0.00;0.00;0.00;-150;7.70;-178
164;-12.70;0.00;0.00;0.00;-150;7.70;-178
166;-12.70;0.00;0.00;0.00;-150;7.70;-178
168;-12.68;0.00;0.08;0.01;-454;7.72;-484
170;-12.63;0.00;0.16;0.02;-742;7.73;-773
172;-12.57;0.00;0.24;0.04;-1014;7.74;-1046
174;-12.50;0.00;0.32;0.07;-1272;7.76;-1304
176;-12.41;0.00;0.40;0.11;-1515;7.77;-1548
178;-12.33;0.00;0.47;0.15;-1745;7.78;-1779
180;-12.23;0.00;0.55;0.20;-1963;7.79;-1998
182;-12.14;0.00;0.63;0.26;-2169;7.80;-2204
184;-12.04;0.00;0.71;0.32;-2363;7.81;-2400
186;-11.95;0.00;0.79;0.39;-2548;7.82;-2584
188;-11.85;0.00;0.87;0.46;-2722;7.83;-2759
190;-11.76;0.00;0.95;0.53;-2886;7.84;-2924
192;-11.67;0.00;1.03;0.61;-3042;7.85;-3081
194;-11.58;0.00;1.11;0.70;-3189;7.86;-3228
196;-11.50;0.00;1.19;0.79;-3328;7.86;-3368
198;-11.42;0.00;1.26;0.88;-3460;7.87;-3500
200;-11.34;0.00;1.34;0.98;-3584;7.88;-3625
202;-11.27;0.00;1.42;1.07;-3702;7.88;-3743
204;-11.20;0.00;1.50;1.18;-3814;7.89;-3855
206;-11.13;0.00;1.58;1.28;-3919;7.89;-3960
208;-11.06;0.00;1.66;1.39;-4018;7.90;-4060
210;-11.00;0.00;1.74;1.50;-4112;7.90;-4155
212;-10.94;0.00;1.82;1.62;-4201;7.91;-4244
214;-10.88;0.00;1.90;1.73;-4285;7.91;-4328
216;-10.83;0.00;1.98;1.85;-4365;7.92;-4408
218;-10.78;0.00;2.05;1.97;-4440;7.92;-4484
220;-10.73;0.00;2.13;2.09;-4511;7.92;-4555
222;-10.68;0.00;2.21;2.22;-4579;7.93;-4623
224;-10.63;0.00;2.29;2.34;-4642;7.93;-4686
226;-10.59;0.00;2.37;2.47;-4702;7.93;-4747
228;-10.55;0.00;2.45;2.60;-4759;7.94;-4804
230;-10.51;0.00;2.53;2.73;-4813;7.94;-4858
232;-10.48;0.00;2.61;2.86;-4864;7.94;-4909
234;-10.44;0.00;2.69;3.00;-4912;7.94;-4957
236;-10.41;0.00;2.76;3.13;-4957;7.95;-5002
238;-10.37;0.00;2.84;3.27;-5000;7.95;-5045
240;-10.34;0.00;2.92;3.41;-5040;7.95;-5086
242;-10.31;0.00;3.00;3.55;-5079;7.95;-5124
244;-10.29;0.00;3.08;3.69;-5115;7.95;-5161
246;-10.26;0.00;3.16;3.83;-5149;7.96;-5195
248;-10.23;0.00;3.24;3.97;-5181;7.96;-5228
250;-10.21;0.00;3.32;4.11;-5212;7.96;-5258
252;-10.18;0.00;3.40;4.25;-5241;7.96;-5287
254;-10.16;0.00;3.47;4.40;-5268;7.96;-5315
256;-10.14;0.00;3.55;4.54;-5294;7.96;-5341
258;-10.12;0.00;3.63;4.69;-5318;7.97;-5365
260;-10.10;0.00;3.71;4.83;-5341;7.97;-5388
262;-10.08;0.00;3.79;4.98;-5363;7.97;-5410
264;-10.06;0.00;3.87;5.13;-5384;7.97;-5430
266;-10.05;0.00;3.95;5.28;-5403;7.97;-5450
268;-10.03;0.00;4.03;5.42;-5421;7.97;-5468
270;-10.01;0.00;4.10;5.57;-5438;7.97;-5486
272;-10.00;0.00;4.18;5.72;-5455;7.97;-5502
274;-9.98;0.00;4.26;5.87;-5470;7.97;-5518
276;-9.97;0.00;4.34;6.02;-5485;7.97;-5532
278;-9.95;0.00;4.42;6.17;-5498;7.97;-5546
280;-9.94;0.00;4.50;6.33;-5511;7.98;-5559
282;-9.93;0.00;4.58;6.48;-5524;7.98;-5571
284;-9.91;0.00;4.66;6.63;-5535;7.98;-5583
286;-9.90;0.00;4.73;6.78;-5546;7.98;-5594
288;-9.89;0.00;4.81;6.93;-5556;7.98;-5604
290;-9.88;0.00;4.89;7.09;-5566;7.98;-5614
292;-9.87;0.00;4.97;7.24;-5575;7.98;-5623
294;-9.86;0.00;5.05;7.39;-5584;7.98;-5631
296;-9.85;0.00;5.13;7.54;-5592;7.98;-5640
298;-9.84;0.00;5.21;7.70;-5599;7.98;-5647
300;-9.83;0.00;5.29;7.85;-5606;7.98;-5654
302;-9.82;0.00;5.36;8.01;-5613;7.98;-5661
304;-9.81;0.00;5.44;8.16;-5620;7.98;-5667
306;-9.80;0.00;5.52;8.31;-5626;7.98;-5673
308;-9.79;0.00;5.60;8.47;-5631;7.98;-5679
310;-9.78;0.00;5.68;8.62;-5636;7.98;-5684
312;-9.77;0.00;5.76;8.78;-5641;7.98;-5689
314;-9.77;0.00;5.84;8.93;-5646;7.98;-5694
316;-9.76;0.00;5.91;9.09;-5650;7.98;-5698
318;-9.75;0.00;5.99;9.24;-5654;7.98;-5702
320;-9.74;0.00;6.07;9.40;-5658;7.98;-5706
322;-9.73;0.00;6.15;9.55;-5662;7.98;-5710
324;-9.73;0.00;6.23;9.71;-5665;7.98;-5713
326;-9.72;0.00;6.31;9.86;-5668;7.98;-5716
328;-9.71;0.00;6.39;10.02;-5671;7.98;-5719
330;-9.71;0.00;6.46;10.18;-5674;7.98;-5722
332;-9.70;0.00;6.54;10.33;-5676;7.98;-5725
334;-9.69;0.00;6.62;10.49;-5679;7.98;-5727
336;-9.68;0.00;6.70;10.64;-5681;7.98;-5729
338;-9.68;0.00;6.78;10.80;-5683;7.98;-5731
340;-9.67;0.00;6.86;10.96;-5685;7.98;-5733
342;-9.67;0.00;6.94;11.11;-5686;7.98;-5735
344;-9.66;0.00;7.01;11.27;-5688;7.98;-5736
346;-9.65;0.00;7.09;11.42;-5689;7.98;-5738
348;-9.65;0.00;7.17;11.58;-5691;7.98;-5739
350;-9.64;0.00;7.25;11.74;-5692;7.98;-5740
352;-9.63;0.00;7.33;11.89;-5693;7.98;-5741
354;-9.63;0.00;7.41;12.05;-5694;7.98;-5742
356;-9.62;0.00;7.48;12.20;-5695;7.98;-5743
358;-9.62;0.00;7.56;12.36;-5696;7.98;-5744
360;-9.61;0.00;7.64;12.52;-5696;7.98;-5745
362;-9.61;0.00;7.72;12.67;-5697;7.98;-5745
364;-9.60;0.00;7.80;12.83;-5697;7.98;-5746
366;-9.59;0.00;7.88;12.99;-5698;7.98;-5746
368;-9.59;0.00;7.95;13.14;-5698;7.98;-5747
370;-9.58;0.00;8.03;13.30;-5698;7.98;-5747
372;-9.58;0.00;8.11;13.46;-5699;7.98;-5747
374;-9.57;0.00;8.19;13.61;-5699;7.98;-5747
376;-9.57;0.00;8.27;13.77;-5699;7.98;-5747
378;-9.56;0.00;8.35;13.92;-5699;7.98;-5747
380;-9.56;0.00;8.42;14.08;-5699;7.98;-5747
382;-9.55;0.00;8.50;14.24;-5699;7.98;-5747
384;-9.55;0.00;8.58;14.39;-5698;7.98;-5747
386;-9.54;0.00;8.66;14.55;-5698;7.98;-5747
388;-9.54;0.00;8.74;14.71;-5698;7.98;-5746
390;-9.53;0.00;8.81;14.86;-5698;7.98;-5746
392;-9.53;0.00;8.89;15.02;-5697;7.98;-5746
394;-9.52;0.00;8.97;15.18;-5697;7.98;-5745
396;-9.52;0.00;9.05;15.33;-5696;7.98;-5745
398;-9.51;0.00;9.13;15.49;-5696;7.98;-5744
400;-9.51;0.00;9.20;15.64;-5695;7.98;-5744
402;-9.50;0.00;9.28;15.80;-5695;7.98;-5743
404;-9.50;0.00;9.36;15.96;-5694;7.98;-5742
406;-9.49;0.00;9.44;16.11;-5693;7.98;-5742
408;-9.49;0.00;9.52;16.27;-5693;7.98;-5741
410;-9.48;0.00;9.59;16.43;-5692;7.98;-5740
412;-9.48;0.00;9.67;16.58;-5691;7.98;-5739
414;-9.47;0.00;9.75;16.74;-5690;7.98;-5739
416;-9.47;0.00;9.83;16.89;-5689;7.98;-5738
418;-9.46;0.00;9.91;17.05;-5688;7.98;-5737
420;-9.46;0.00;9.98;17.21;-5687;7.98;-5736
422;-9.45;0.00;10.06;17.36;-5686;7.98;-5735
424;-9.45;0.00;10.14;17.52;-5685;7.98;-5734
426;-9.44;0.00;10.22;17.67;-5684;7.98;-5733
428;-9.44;0.00;10.29;17.83;-5683;7.98;-5731
430;-9.43;0.00;10.37;17.99;-5682;7.98;-5730
432;-9.43;0.00;10.45;18.14;-5681;7.98;-5729
434;-9.42;0.00;10.53;18.30;-5679;7.98;-5728
436;-9.42;0.00;10.60;18.45;-5678;7.98;-5726
438;-9.41;0.00;10.68;18.61;-5677;7.98;-5725
440;-9.41;0.00;10.76;18.77;-5675;7.98;-5724
442;-9.41;0.00;10.84;18.92;-5674;7.98;-5722
444;-9.40;0.00;10.91;19.08;-5672;7.98;-5721
446;-9.40;0.00;10.99;19.23;-5671;7.98;-5719
448;-9.39;0.00;11.07;19.39;-5669;7.98;-5718
450;-9.39;0.00;11.15;19.54;-5668;7.98;-5716
452;-9.38;0.00;11.22;19.70;-5666;7.98;-5715
454;-9.38;0.00;11.30;19.86;-5665;7.98;-5713
456;-9.37;0.00;11.38;20.01;-5663;7.98;-5711
458;-9.37;0.00;11.46;20.17;-5661;7.98;-5710
460;-9.37;0.00;11.53;20.32;-5659;7.98;-5708
462;-9.36;0.00;11.61;20.48;-5657;7.98;-5706
464;-9.36;0.00;11.69;20.63;-5656;7.98;-5704
466;-9.35;0.00;11.76;20.79;-5654;7.98;-5702
468;-9.35;0.00;11.84;20.94;-5652;7.98;-5700
470;-9.34;0.00;11.92;21.10;-5650;7.98;-5698
472;-9.34;0.00;12.00;21.25;-5647;7.98;-5696
474;-9.34;0.00;12.07;21.41;-5645;7.98;-5694
476;-9.33;0.00;12.15;21.56;-5643;7.98;-5691
478;-9.33;0.00;12.23;21.72;-5641;7.98;-5689
480;-9.32;0.00;12.30;21.87;-5638;7.98;-5687
482;-9.32;0.00;12.38;22.03;-5636;7.98;-5684
484;-9.32;0.00;12.46;22.18;-5633;7.98;-5682
486;-9.31;0.00;12.53;22.33;-5631;7.98;-5679
488;-9.31;0.00;12.61;22.49;-5628;7.98;-5677
490;-9.30;0.00;12.69;22.64;-5625;7.98;-5674
492;-9.30;0.00;12.76;22.80;-5623;7.98;-5671
494;-9.30;0.00;12.84;22.95;-5620;7.98;-5668
496;-9.29;0.00;12.92;23.11;-5617;7.98;-5665
498;-9.29;0.00;12.99;23.26;-5614;7.98;-5662
500;-9.28;0.00;13.07;23.41;-5610;7.98;-5659
502;-9.28;0.00;13.14;23.57;-5607;7.98;-5656
504;-9.28;0.00;13.22;23.72;-5604;7.98;-5652
506;-9.27;0.00;13.30;23.88;-5600;7.98;-5649
508;-9.27;0.00;13.37;24.03;-5597;7.98;-5645
510;-9.27;0.00;13.45;24.18;-5593;7.98;-5641
512;-9.26;0.00;13.52;24.34;-5589;7.98;-5638
514;-9.26;0.00;13.60;24.49;-5585;7.98;-5634
516;-9.26;0.00;13.67;24.64;-5581;7.98;-5629
518;-9.25;0.00;13.75;24.80;-5577;7.98;-5625
520;-9.25;0.00;13.83;24.95;-5572;7.98;-5621
522;-9.25;0.00;13.90;25.10;-5568;7.98;-5616
524;-9.24;0.00;13.98;25.25;-5563;7.98;-5611
526;-9.24;0.00;14.05;25.41;-5558;7.98;-5606
528;-9.24;0.00;14.13;25.56;-5553;7.98;-5601
530;-9.23;0.00;14.20;25.71;-5548;7.98;-5596
532;-9.23;0.00;14.28;25.86;-5542;7.98;-5590
534;-9.23;0.00;14.35;26.01;-5536;7.98;-5585
536;-9.23;0.00;14.42;26.17;-5530;7.98;-5579
538;-9.22;0.00;14.50;26.32;-5524;7.98;-5572
540;-9.22;0.00;14.57;26.47;-5517;7.98;-5566
542;-9.22;0.00;14.65;26.62;-5511;7.98;-5559
544;-9.22;0.00;14.72;26.77;-5503;7.97;-5552
546;-9.22;0.00;14.79;26.92;-5496;7.97;-5544
548;-9.21;0.00;14.87;27.07;-5488;7.97;-5536
550;-9.21;0.00;14.94;27.22;-5480;7.97;-5528
552;-9.21;0.00;15.01;27.37;-5471;7.97;-5519
554;-9.21;0.00;15.09;27.52;-5462;7.97;-5510
556;-9.21;0.00;15.16;27.67;-5452;7.97;-5500
558;-9.21;0.00;15.23;27.82;-5442;7.97;-5490
560;-9.21;0.00;15.30;27.97;-5432;7.97;-5479
562;-9.21;0.00;15.37;28.12;-5420;7.97;-5468
564;-9.21;0.00;15.44;28.27;-5408;7.97;-5456
566;-9.21;0.00;15.51;28.42;-5395;7.97;-5443
568;-9.21;0.00;15.59;28.56;-5382;7.97;-5430
570;-9.21;0.00;15.66;28.71;-5367;7.97;-5415
572;-9.21;0.00;15.72;28.86;-5352;7.97;-5400
574;-9.21;0.00;15.79;29.00;-5335;7.97;-5383
576;-9.21;0.00;15.86;29.15;-5318;7.97;-5365
578;-9.21;0.00;15.93;29.29;-5299;7.96;-5346
580;-9.22;0.00;16.00;29.44;-5278;7.96;-5326
582;-9.22;0.00;16.06;29.58;-5256;7.96;-5303
584;-9.22;0.00;16.13;29.73;-5232;7.96;-5279
586;-9.23;0.00;16.19;29.87;-5206;7.96;-5253
588;-9.23;0.00;16.26;30.01;-5177;7.96;-5224
590;-9.24;0.00;16.32;30.15;-5146;7.96;-5193
592;-9.25;0.00;16.38;30.29;-5111;7.95;-5158
594;-9.26;0.00;16.44;30.43;-5073;7.95;-5120
596;-9.27;0.00;16.50;30.57;-5031;7.95;-5078
598;-9.28;0.00;16.56;30.71;-4984;7.95;-5031
600;-9.29;0.00;16.61;30.84;-4932;7.95;-4978
602;-9.31;0.00;16.66;30.97;-4873;7.94;-4919
604;-9.32;0.00;16.71;31.11;-4807;7.94;-4853
606;-9.34;0.00;16.76;31.24;-4733;7.94;-4778
608;-9.37;0.00;16.80;31.36;-4648;7.93;-4694
610;-9.39;0.00;16.84;31.49;-4553;7.93;-4598
612;-9.42;0.00;16.88;31.61;-4446;7.92;-4491
614;-9.46;0.00;16.90;31.73;-4326;7.91;-4371
616;-9.50;0.00;16.93;31.84;-4194;7.91;-4238
618;-9.54;0.00;16.95;31.95;-4050;7.90;-4094
620;-9.59;0.00;16.96;32.06;-3897;7.89;-3940
622;-9.64;0.00;16.98;32.16;-3737;7.88;-3779
624;-9.70;0.00;16.98;32.26;-3573;7.88;-3615
626;-9.76;0.00;16.99;32.35;-3409;7.87;-3450
628;-9.83;0.00;16.99;32.44;-3247;7.86;-3287
630;-9.89;0.00;17.00;32.53;-3088;7.85;-3128
632;-9.96;0.00;17.00;32.61;-2935;7.84;-2974
634;-10.03;0.00;17.00;32.68;-2788;7.84;-2827
636;-10.10;0.00;17.00;32.75;-2648;7.83;-2686
638;-10.16;0.00;17.00;32.82;-2514;7.82;-2552
640;-10.23;0.00;17.00;32.88;-2387;7.81;-2424
642;-10.29;0.00;17.00;32.94;-2266;7.81;-2303
644;-10.36;0.00;17.00;33.00;-2152;7.80;-2188
646;-10.42;0.00;17.00;33.06;-2044;7.80;-2080
648;-10.47;0.00;17.00;33.11;-1941;7.79;-1977
650;-10.53;0.00;17.00;33.16;-1844;7.79;-1879
652;-10.58;0.00;17.00;33.20;-1752;7.78;-1787
654;-10.64;0.00;17.00;33.24;-1665;7.78;-1700
656;-10.68;0.00;17.00;33.29;-1583;7.77;-1618
658;-10.73;0.00;17.00;33.32;-1505;7.77;-1540
660;-10.78;0.00;17.00;33.36;-1432;7.77;-1466
662;-10.82;0.00;17.00;33.40;-1362;7.76;-1396
664;-10.86;0.00;17.00;33.43;-1297;7.76;-1330
666;-10.90;0.00;17.00;33.46;-1234;7.76;-1268
668;-10.93;0.00;17.00;33.49;-1176;7.75;-1209
670;-10.97;0.00;17.00;33.52;-1120;7.75;-1153
672;-11.00;0.00;17.00;33.54;-1067;7.75;-1100
674;-11.03;0.00;17.00;33.57;-1018;7.74;-1050
676;-11.06;0.00;17.00;33.59;-970;7.74;-1003
678;-11.09;0.00;17.00;33.61;-926;7.74;-958
680;-11.11;0.00;17.00;33.63;-884;7.74;-916
682;-11.14;0.00;17.00;33.65;-844;7.74;-876
684;-11.16;0.00;17.00;33.67;-806;7.73;-838
686;-11.19;0.00;17.00;33.69;-771;7.73;-802
688;-11.21;0.00;17.00;33.71;-737;7.73;-769
690;-11.23;0.00;17.00;33.72;-705;7.73;-737
692;-11.25;0.00;17.00;33.74;-675;7.73;-707
694;-11.26;0.00;17.00;33.75;-647;7.73;-678
696;-11.28;0.00;17.00;33.77;-620;7.72;-651
698;-11.30;0.00;17.00;33.78;-594;7.72;-625
700;-11.31;0.00;17.00;33.79;-570;7.72;-601
702;-11.33;0.00;17.00;33.80;-547;7.72;-578
704;-11.34;0.00;17.00;33.81;-526;7.72;-557
706;-11.35;0.00;17.00;33.82;-505;7.72;-536
708;-11.36;0.00;17.00;33.83;-486;7.72;-517
710;-11.38;0.00;17.00;33.84;-468;7.72;-499
712;-11.39;0.00;17.00;33.85;-451;7.72;-481
714;-11.40;0.00;17.00;33.86;-434;7.71;-465
716;-11.41;0.00;17.00;33.87;-419;7.71;-449
718;-11.42;0.00;17.00;33.87;-404;7.71;-435
720;-11.42;0.00;17.00;33.88;-391;7.71;-421
722;-11.43;0.00;17.00;33.89;-377;7.71;-408
724;-11.44;0.00;17.00;33.89;-365;7.71;-395
726;-11.45;0.00;17.00;33.90;-353;7.71;-384
728;-11.46;0.00;17.00;33.90;-342;7.71;-373
730;-11.46;0.00;17.00;33.91;-332;7.71;-362
732;-11.47;0.00;17.00;33.91;-322;7.71;-352
734;-11.47;0.00;17.00;33.92;-313;7.71;-343
736;-11.48;0.00;17.00;33.92;-304;7.71;-334
738;-11.48;0.00;17.00;33.93;-296;7.71;-326
740;-11.49;0.00;17.00;33.93;-288;7.71;-318
742;-11.49;0.00;17.00;33.93;-280;7.71;-310
744;-11.50;0.00;17.00;33.94;-273;7.71;-303
746;-11.50;0.00;17.00;33.94;-267;7.71;-296
748;-11.51;0.00;17.00;33.94;-260;7.71;-290
750;-11.51;0.00;17.00;33.95;-254;7.71;-284
752;-11.51;0.00;17.00;33.95;-249;7.71;-278
754;-11.52;0.00;17.00;33.95;-243;7.70;-273
756;-11.52;0.00;17.00;33.96;-238;7.70;-268
758;-11.52;0.00;17.00;33.96;-233;7.70;-263
760;-11.53;0.00;17.00;33.96;-229;7.70;-259
762;-11.53;0.00;17.00;33.96;-225;7.70;-254
764;-11.53;0.00;17.00;33.96;-221;7.70;-250
766;-11.53;0.00;17.00;33.97;-217;7.70;-246
768;-11.54;0.00;17.00;33.97;-213;7.70;-243
770;-11.54;0.00;17.00;33.97;-210;7.70;-239
772;-11.54;0.00;17.00;33.97;-206;7.70;-236
774;-11.54;0.00;17.00;33.97;-203;7.70;-233
776;-11.54;0.00;17.00;33.97;-200;7.70;-230
778;-11.55;0.00;17.00;33.98;-198;7.70;-227
780;-11.55;0.00;17.00;33.98;-195;7.70;-225
782;-11.55;0.00;17.00;33.98;-193;7.70;-222
784;-11.55;0.00;17.00;33.98;-190;7.70;-220
786;-11.55;0.00;17.00;33.98;-188;7.70;-218
788;-11.55;0.00;17.00;33.98;-186;7.70;-216
790;-11.56;0.00;17.00;33.98;-184;7.70;-214
792;-11.56;0.00;17.00;33.98;-182;7.70;-212
794;-11.56;0.00;17.00;33.98;-181;7.70;-210
796;-11.56;0.00;17.00;33.99;-179;7.70;-209
798;-11.56;0.00;17.00;33.99;-177;7.70;-207
800;-11.56;0.00;17.00;33.99;-176;7.70;-205
802;-11.56;0.00;17.00;33.99;-174;7.70;-204
804;-11.56;0.00;17.00;33.99;-173;7.70;-203
806;-11.56;0.00;17.00;33.99;-172;7.70;-201
808;-11.56;0.00;17.00;33.99;-171;7.70;-200
810;-11.56;0.00;17.00;33.99;-170;7.70;-199
812;-11.56;0.00;17.00;33.99;-168;7.70;-198
814;-11.57;0.00;17.00;33.99;-167;7.70;-197
816;-11.57;0.00;17.00;33.99;-167;7.70;-196
818;-11.57;0.00;17.00;33.99;-166;7.70;-195
820;-11.57;0.00;17.00;33.99;-165;7.70;-194
822;-11.57;0.00;17.00;33.99;-164;7.70;-194
824;-11.57;0.00;17.00;33.99;-163;7.70;-193
826;-11.57;0.00;17.00;33.99;-163;7.70;-192
828;-11.57;0.00;17.00;33.99;-162;7.70;-191
830;-11.57;0.00;17.00;33.99;-161;7.70;-191
832;-11.57;0.00;17.00;33.99;-161;7.70;-190
834;-11.57;0.00;17.00;33.99;-160;7.70;-190
836;-11.57;0.00;17.00;34.00;-159;7.70;-189
838;-11.57;0.00;17.00;34.00;-159;7.70;-189
840;-11.57;0.00;17.00;34.00;-158;7.70;-188
842;-11.57;0.00;17.00;34.00;-158;7.70;-188
844;-11.57;0.00;17.00;34.00;-158;7.70;-187
846;-11.57;0.00;17.00;34.00;-157;7.70;-187
848;-11.57;0.00;17.00;34.00;-157;7.70;-186
850;-11.57;0.00;17.00;34.00;-156;7.70;-186
852;-11.57;0.00;17.00;34.00;-156;7.70;-186
854;-11.57;0.00;17.00;34.00;-156;7.70;-185
856;-11.57;0.00;17.00;34.00;-155;7.70;-185
858;-11.57;0.00;17.00;34.00;-155;7.70;-185
860;-11.57;0.00;17.00;34.00;-155;7.70;-184
862;-11.57;0.00;17.00;34.00;-155;7.70;-184
864;-11.57;0.00;17.00;34.00;-154;7.70;-184
866;-11.57;0.00;17.00;34.00;-154;7.70;-184
868;-11.57;0.00;17.00;34.00;-154;7.70;-183
870;-11.57;0.00;17.00;34.00;-154;7.70;-183
872;-11.57;0.00;17.00;34.00;-153;7.70;-183
874;-11.57;0.00;17.00;34.00;-153;7.70;-183
876;-11.57;0.00;17.00;34.00;-153;7.70;-183
878;-11.57;0.00;17.00;34.00;-153;7.70;-182
880;-11.57;0.00;17.00;34.00;-153;7.70;-182
882;-11.57;0.00;17.00;34.00;-153;7.70;-182
884;-11.58;0.00;17.00;34.00;-152;7.70;-182
886;-11.58;0.00;17.00;34.00;-152;7.70;-182
888;-11.58;0.00;17.00;34.00;-152;7.70;-182
890;-11.58;0.00;17.00;34.00;-152;7.70;-182
892;-11.58;0.00;17.00;34.00;-152;7.70;-182
894;-11.58;0.00;17.00;34.00;-152;7.70;-181
896;-11.58;0.00;17.00;34.00;-152;7.70;-181
898;-11.58;0.00;17.00;34.00;-152;7.70;-181
900;-11.58;0.00;17.00;34.00;-152;7.70;-181
902;-11.58;0.00;17.00;34.00;-152;7.70;-181
904;-11.58;0.00;17.00;34.00;-151;7.70;-181
906;-11.58;0.00;17.00;34.00;-151;7.70;-181
908;-11.58;0.00;17.00;34.00;-151;7.70;-181
910;-11.58;0.00;17.00;34.00;-151;7.70;-181
912;-11.58;0.00;17.00;34.00;-151;7.70;-181
914;-11.58;0.00;17.00;34.00;-151;7.70;-181
916;-11.58;0.00;17.00;34.00;-151;7.70;-181
918;-11.58;0.00;17.00;34.00;-151;7.70;-180
920;-11.58;0.00;17.00;34.00;-151;7.70;-180
922;-11.58;0.00;17.00;34.00;-151;7.70;-180
924;-11.58;0.00;17.00;34.00;-151;7.70;-180
926;-11.58;0.00;17.00;34.00;-151;7.70;-180
928;-11.58;0.00;17.00;34.00;-151;7.70;-180
930;-11.58;0.00;17.00;34.00;-151;7.70;-180
932;-11.58;0.00;17.00;34.00;-151;7.70;-180
934;-11.58;0.00;17.00;34.00;-151;7.70;-180
936;-11.58;0.00;17.00;34.00;-151;7.70;-180
938;-11.58;0.00;17.00;34.00;-151;7.70;-180
940;-11.58;0.00;17.00;34.00;-151;7.70;-180
942;-11.58;0.00;17.00;34.00;-150;7.70;-180
944;-11.58;0.00;17.00;34.00;-150;7.70;-180
946;-11.58;0.00;17.00;34.00;-150;7.70;-180
948;-11.58;0.00;17.00;34.00;-150;7.70;-180
950;-11.58;0.00;17.00;34.00;-150;7.70;-180
952;-11.58;0.00;17.00;34.00;-150;7.70;-180
954;-11.58;0.00;17.00;34.00;-150;7.70;-180
956;-11.58;0.00;17.00;34.00;-150;7.70;-180
958;-11.58;0.00;17.00;34.00;-150;7.70;-180
960;-11.58;0.00;17.00;34.00;-150;7.70;-180
962;-11.58;0.00;17.00;34.00;-150;7.70;-180
964;-11.58;0.00;17.00;34.00;-150;7.70;-180
966;-11.58;0.00;17.00;34.00;-150;7.70;-180
968;-11.58;0.00;17.00;34.00;-150;7.70;-180
970;-11.58;0.00;17.00;34.00;-150;7.70;-180
972;-11.58;0.00;17.00;34.00;-150;7.70;-180
974;-11.58;0.00;17.00;34.00;-150;7.70;-180
976;-11.58;0.00;17.00;34.00;-150;7.70;-180
978;-11.58;0.00;17.00;34.00;-150;7.70;-180
980;-11.58;0.00;17.00;34.00;-150;7.70;-180
982;-11.58;0.00;17.00;34.00;-150;7.70;-180
984;-11.58;0.00;17.00;34.00;-150;7.70;-180
986;-11.58;0.00;17.00;34.00;-150;7.70;-180
988;-11.58;0.00;17.00;34.00;-150;7.70;-180
990;-11.58;0.00;17.00;34.00;-150;7.70;-180
992;-11.58;0.00;17.00;34.00;-150;7.70;-180
994;-11.58;0.00;17.00;34.00;-150;7.70;-180
996;-11.58;0.00;17.00;34.00;-150;7.70;-180
998;-11.58;0.00;17.00;34.00;-150;7.70;-180
1000;-11.58;0.00;17.00;34.00;-150;7.70;-180
1002;-11.58;0.00;17.00;34.00;-150;7.70;-180
1004;-11.58;0.00;17.00;34.00;-150;7.70;-180
1006;-11.58;0.00;17.00;34.00;-150;7.70;-180
1008;-11.58;0.00;17.00;34.00;-150;7.70;-180
1010;-11.58;0.00;17.00;34.00;-150;7.70;-180
1012;-11.58;0.00;17.00;34.00;-150;7.70;-180
1014;-11.58;0.00;17.00;34.00;-150;7.70;-180
1016;-11.58;0.00;17.00;34.00;-150;7.70;-180
1018;-11.58;0.00;17.00;34.00;-150;7.70;-180
1020;-11.58;0.00;17.00;34.00;-150;7.70;-180
1022;-11.58;0.00;17.00;34.00;-150;7.70;-180
1024;-11.58;0.00;17.00;34.00;-150;7.70;-180
1026;-11.58;0.00;17.00;34.00;-150;7.70;-180
1028;-11.58;0.00;17.00;34.00;-150;7.70;-180
1030;-11.58;0.00;17.00;34.00;-150;7.70;-180
1032;-11.58;0.00;17.00;34.00;-150;7.70;-180
1034;-11.58;0.00;17.00;34.00;-150;7.70;-180
1036;-11.58;0.00;17.00;34.00;-150;7.70;-180
1038;-11.58;0.00;17.00;34.00;-150;7.70;-180
1040;-11.58;0.00;17.00;34.00;-150;7.70;-180
1042;-11.58;0.00;17.00;34.00;-150;7.70;-180
1044;-11.58;0.00;17.00;34.00;-150;7.70;-180
1046;-11.58;0.00;17.00;34.00;-150;7.70;-180
1048;-11.58;0.00;17.00;34.00;-150;7.70;-180
1050;-11.58;0.00;17.00;34.00;-150;7.70;-180
1052;-11.58;0.00;17.00;34.00;-150;7.70;-180
1054;-11.58;0.00;17.00;34.00;-150;7.70;-180
1056;-11.58;0.00;17.00;34.00;-150;7.70;-180
1058;-11.58;0.00;17.00;34.00;-150;7.70;-180
1060;-11.58;0.00;17.00;34.00;-150;7.70;-180
1062;-11.58;0.00;17.00;34.00;-150;7.70;-180
1064;-11.58;0.00;17.00;34.00;-150;7.70;-180
1066;-11.58;0.00;17.00;34.00;-150;7.70;-180
1068;-11.58;0.00;17.00;34.00;-150;7.70;-180
1070;-11.58;0.00;17.00;34.00;-150;7.70;-180
1072;-11.58;0.00;17.00;34.00;-150;7.70;-180
1074;-11.58;0.00;17.00;34.00;-150;7.70;-180
1076;-11.58;0.00;17.00;34.00;-150;7.70;-180
1078;-11.58;0.00;17.00;34.00;-150;7.70;-180
1080;-11.58;0.00;17.00;34.00;-150;7.70;-180
1082;-11.58;0.00;17.00;34.00;-150;7.70;-180
1084;-11.58;0.00;17.00;34.00;-150;7.70;-180
1086;-11.58;0.00;17.00;34.00;-150;7.70;-180
1088;-11.58;0.00;17.00;34.00;-150;7.70;-180
1090;-11.58;0.00;17.00;34.00;-150;7.70;-180
1092;-11.58;0.00;17.00;34.00;-150;7.70;-180
1094;-11.58;0.00;17.00;34.00;-150;7.70;-180
1096;-11.58;0.00;17.00;34.00;-150;7.70;-180
1098;-11.58;0.00;17.00;34.00;-150;7.70;-180
1100;-11.58;0.00;17.00;34.00;-150;7.70;-180
