# Supplementary material for: Recording and Simulating Proton-Related Metabolism in Bacterial Cell Suspensions
Source: Front Microbiol. 2021 Apr 29;12:654065. doi: 10.3389/fmicb.2021.654065 (PMC8117226; doi:10.3389/fmicb.2021.654065)
Supplement: Supplementary file 3 [file Data_Sheet_3.zip › Fig5B_NO3-cells.H+]

H+ PROTON.exe Parameter and Data File, (c) Heribert Cypionka 1986-2020
D. desulfuricans CSN:  Nitrate reduction with H2 _68 nmol H2
 1: Cell suspension OD ;  10.0
 2: Cells per ml (OD=1) [*10^8] ;  3.30
 3: Volume/cell [*10^-15 l] ;  0.390
 4: Surface/cell [�m^2] ;  3.70
 5: Cytopl. buffer (mV/mM H+) ;  3.00
 6: pHi ;  7.70
 7: Membrane potential (mV) ;  -150
 8: Vectorial H+/e- transloc. ;  1.00
 9: ATPase (1/s) ;  0.0350
10: H+/ATP ;  4.00
11: mV at pH=7 ;  0.0000
12: mV per pH ;  -58.0
13: pHo at t=0 (mV) ;  -8.20
14: Buffer (mV/�M H+) ;  0.356
15: Reaction volume (ml) ;  2.00
16: Response (1/s) ;  0.100
17: Drift (mV/min) ;  0.0000
18: Step (s) ;  2.00
19: Stop after (s) ;   500
20: (not used) ;  0.0000
21: Time(Electron acceptor pulse) ;  0.0000
22: Electron acceptor pulse ;  1000
23: Electrons / reduction ;  8.00
24: H+ / uptake ;  0.0000
25: Charges / uptake ;  0.0000
26: Vmax / uptake ;   100
27: Km / uptake ;  0.0000
28: Vmax / reduction ;   100
29: Km / reduction ;  10.0
30: H+i / reduction ;  0.0000
31: H+ / release ;  0.320
32: Charges / release ;  0.0000
33: (not used) ;  0.0000
34: Time(Electron donor pulse) ;  60.0
35: Electron donor pulse ;  68.0
36: Electrons / oxidation ;  2.00
37: H+ / uptake ;  0.0000
38: Charges / uptake ;  0.0000
39: Vmax / uptake ;  1000
40: Km / uptake ;  0.0000
41: Vmax / oxidation ;  0.670
42: Km / oxidation ;  0.800
43: H+i / oxidation ;  0.0000
44: H+ / release ;  0.0000
45: Charges / release ;  0.0000
46: Time(H+ pulse) ;   250
47: H+ pulse ;  0.0000
48: Time(OH- pulse) ;   275
49: OH- pulse ;  0.0000
50: Plot MP & pHi (0/1) ;  0.0000
51: Time, Start ;  0.0000
52: Time, Range ;  10.0
53: Channel 1, Scale ;  10.0
54: Channel 1, Midpoint ;  -5.00
55: Channel 2, Scale ;   100
56: Channel 2, Midpoint ;  0.0000
57: Channel 3, Scale ;   100
58: Channel 3, Midpoint ;  0.0000
59: Channel 4, Scale ;   500
60: Channel 4, Midpoint ;  1.00
61: Active Channels (Code 1+2+4+8) ;  1.00
Time (s);pH (mV);Acc.(out);Acc.(red);ATP cons.;MP (mV);pHi;pmf (mV)
  0;-8.20;900.00;0.00;0.00;-150;7.70;-183
  2;-8.20;700.00;0.00;0.00;-150;7.70;-183
  4;-8.20;500.00;0.00;0.00;-150;7.70;-183
  6;-8.20;300.00;0.00;0.00;-150;7.70;-183
  8;-8.20;100.00;0.00;0.00;-150;7.70;-183
 10;-8.20;0.00;0.00;0.00;-150;7.70;-183
 12;-8.20;0.00;0.00;0.00;-150;7.70;-183
 14;-8.20;0.00;0.00;0.00;-150;7.70;-183
 16;-8.20;0.00;0.00;0.00;-150;7.70;-183
 18;-8.20;0.00;0.00;0.00;-150;7.70;-183
 20;-8.20;0.00;0.00;0.00;-150;7.70;-183
 22;-8.20;0.00;0.00;0.00;-150;7.70;-183
 24;-8.20;0.00;0.00;0.00;-150;7.70;-183
 26;-8.20;0.00;0.00;0.00;-150;7.70;-183
 28;-8.20;0.00;0.00;0.00;-150;7.70;-183
 30;-8.20;0.00;0.00;0.00;-150;7.70;-183
 32;-8.20;0.00;0.00;0.00;-150;7.70;-183
 34;-8.20;0.00;0.00;0.00;-150;7.70;-183
 36;-8.20;0.00;0.00;0.00;-150;7.70;-183
 38;-8.20;0.00;0.00;0.00;-150;7.70;-183
 40;-8.20;0.00;0.00;0.00;-150;7.70;-183
 42;-8.20;0.00;0.00;0.00;-150;7.70;-183
 44;-8.20;0.00;0.00;0.00;-150;7.70;-183
 46;-8.20;0.00;0.00;0.00;-150;7.70;-183
 48;-8.20;0.00;0.00;0.00;-150;7.70;-183
 50;-8.20;0.00;0.00;0.00;-150;7.70;-183
 52;-8.20;0.00;0.00;0.00;-150;7.70;-183
 54;-8.20;0.00;0.00;0.00;-150;7.70;-183
 56;-8.20;0.00;0.00;0.00;-150;7.70;-183
 58;-8.20;0.00;0.00;0.00;-150;7.70;-183
 60;-8.18;0.00;0.17;0.01;-655;7.73;-690
 62;-8.07;0.00;0.50;0.07;-1613;7.77;-1651
 64;-7.90;0.00;0.83;0.17;-2504;7.82;-2545
 66;-7.69;0.00;1.16;0.30;-3334;7.86;-3378
 68;-7.45;0.00;1.49;0.48;-4107;7.90;-4153
 70;-7.19;0.00;1.82;0.68;-4826;7.93;-4875
 72;-6.91;0.00;2.15;0.92;-5495;7.97;-5547
 74;-6.63;0.00;2.48;1.19;-6118;8.00;-6172
 76;-6.35;0.00;2.81;1.48;-6698;8.03;-6754
 78;-6.07;0.00;3.14;1.80;-7238;8.05;-7295
 80;-5.80;0.00;3.47;2.14;-7740;8.08;-7799
 82;-5.54;0.00;3.80;2.51;-8208;8.10;-8269
 84;-5.28;0.00;4.13;2.89;-8643;8.12;-8705
 86;-5.03;0.00;4.46;3.30;-9047;8.14;-9111
 88;-4.80;0.00;4.79;3.72;-9424;8.16;-9489
 90;-4.57;0.00;5.12;4.15;-9774;8.18;-9840
 92;-4.36;0.00;5.45;4.61;-10099;8.20;-10167
 94;-4.16;0.00;5.78;5.07;-10402;8.21;-10470
 96;-3.96;0.00;6.11;5.55;-10683;8.23;-10753
 98;-3.78;0.00;6.44;6.05;-10945;8.24;-11015
100;-3.61;0.00;6.77;6.55;-11188;8.25;-11259
102;-3.45;0.00;7.10;7.07;-11413;8.26;-11485
104;-3.29;0.00;7.42;7.59;-11623;8.27;-11695
106;-3.15;0.00;7.75;8.12;-11817;8.28;-11890
108;-3.01;0.00;8.08;8.66;-11998;8.29;-12071
110;-2.88;0.00;8.41;9.21;-12165;8.30;-12239
112;-2.76;0.00;8.73;9.77;-12320;8.31;-12394
114;-2.65;0.00;9.06;10.33;-12463;8.32;-12538
116;-2.54;0.00;9.39;10.90;-12595;8.32;-12671
118;-2.44;0.00;9.71;11.48;-12717;8.33;-12794
120;-2.34;0.00;10.04;12.06;-12830;8.33;-12907
122;-2.25;0.00;10.37;12.64;-12934;8.34;-13011
124;-2.17;0.00;10.69;13.23;-13029;8.34;-13107
126;-2.09;0.00;11.02;13.83;-13116;8.35;-13194
128;-2.01;0.00;11.34;14.43;-13196;8.35;-13274
130;-1.94;0.00;11.66;15.03;-13268;8.36;-13346
132;-1.87;0.00;11.99;15.63;-13333;8.36;-13412
134;-1.81;0.00;12.31;16.24;-13391;8.36;-13470
136;-1.75;0.00;12.63;16.85;-13443;8.36;-13522
138;-1.70;0.00;12.95;17.46;-13488;8.37;-13567
140;-1.65;0.00;13.27;18.07;-13527;8.37;-13606
142;-1.60;0.00;13.59;18.69;-13559;8.37;-13638
144;-1.55;0.00;13.90;19.30;-13584;8.37;-13664
146;-1.51;0.00;14.22;19.92;-13602;8.37;-13682
148;-1.48;0.00;14.53;20.54;-13612;8.37;-13691
150;-1.44;0.00;14.84;21.16;-13613;8.37;-13692
152;-1.41;0.00;15.14;21.77;-13603;8.37;-13683
154;-1.38;0.00;15.44;22.39;-13580;8.37;-13660
156;-1.36;0.00;15.74;23.01;-13541;8.37;-13621
158;-1.35;0.00;16.03;23.62;-13479;8.37;-13558
160;-1.34;0.00;16.30;24.23;-13384;8.36;-13463
162;-1.34;0.00;16.55;24.83;-13236;8.35;-13314
164;-1.36;0.00;16.77;25.42;-12995;8.34;-13073
166;-1.40;0.00;16.93;26.00;-12581;8.32;-12658
168;-1.49;0.00;16.99;26.55;-11912;8.29;-11986
170;-1.62;0.00;17.00;27.06;-11123;8.25;-11194
172;-1.80;0.00;17.00;27.54;-10369;8.21;-10438
174;-2.00;0.00;17.00;27.98;-9666;8.18;-9732
176;-2.23;0.00;17.00;28.39;-9012;8.14;-9076
178;-2.46;0.00;17.00;28.78;-8402;8.11;-8464
180;-2.70;0.00;17.00;29.14;-7835;8.08;-7895
182;-2.94;0.00;17.00;29.47;-7306;8.06;-7364
184;-3.17;0.00;17.00;29.78;-6814;8.03;-6871
186;-3.40;0.00;17.00;30.07;-6356;8.01;-6411
188;-3.63;0.00;17.00;30.34;-5929;7.99;-5982
190;-3.84;0.00;17.00;30.60;-5531;7.97;-5584
192;-4.05;0.00;17.00;30.83;-5161;7.95;-5212
194;-4.25;0.00;17.00;31.05;-4817;7.93;-4866
196;-4.44;0.00;17.00;31.25;-4496;7.92;-4544
198;-4.62;0.00;17.00;31.44;-4197;7.90;-4245
200;-4.79;0.00;17.00;31.62;-3918;7.89;-3965
202;-4.94;0.00;17.00;31.78;-3659;7.88;-3705
204;-5.09;0.00;17.00;31.93;-3418;7.86;-3463
206;-5.24;0.00;17.00;32.07;-3193;7.85;-3238
208;-5.37;0.00;17.00;32.21;-2984;7.84;-3027
210;-5.49;0.00;17.00;32.33;-2789;7.83;-2832
212;-5.61;0.00;17.00;32.45;-2607;7.82;-2650
214;-5.72;0.00;17.00;32.55;-2438;7.81;-2480
216;-5.82;0.00;17.00;32.65;-2281;7.81;-2322
218;-5.92;0.00;17.00;32.74;-2135;7.80;-2175
220;-6.00;0.00;17.00;32.83;-1998;7.79;-2038
222;-6.09;0.00;17.00;32.91;-1871;7.79;-1911
224;-6.17;0.00;17.00;32.99;-1753;7.78;-1792
226;-6.24;0.00;17.00;33.06;-1642;7.77;-1681
228;-6.31;0.00;17.00;33.12;-1540;7.77;-1578
230;-6.37;0.00;17.00;33.18;-1444;7.76;-1483
232;-6.43;0.00;17.00;33.24;-1355;7.76;-1393
234;-6.48;0.00;17.00;33.29;-1272;7.76;-1310
236;-6.53;0.00;17.00;33.34;-1195;7.75;-1233
238;-6.58;0.00;17.00;33.38;-1123;7.75;-1160
240;-6.63;0.00;17.00;33.43;-1056;7.75;-1093
242;-6.67;0.00;17.00;33.47;-994;7.74;-1031
244;-6.71;0.00;17.00;33.50;-936;7.74;-973
246;-6.74;0.00;17.00;33.54;-882;7.74;-918
248;-6.78;0.00;17.00;33.57;-832;7.73;-868
250;-6.81;0.00;17.00;33.60;-785;7.73;-821
252;-6.84;0.00;17.00;33.63;-741;7.73;-777
254;-6.86;0.00;17.00;33.65;-700;7.73;-736
256;-6.89;0.00;17.00;33.68;-663;7.73;-698
258;-6.91;0.00;17.00;33.70;-627;7.72;-663
260;-6.93;0.00;17.00;33.72;-594;7.72;-630
262;-6.96;0.00;17.00;33.74;-564;7.72;-599
264;-6.97;0.00;17.00;33.76;-535;7.72;-571
266;-6.99;0.00;17.00;33.77;-509;7.72;-544
268;-7.01;0.00;17.00;33.79;-484;7.72;-519
270;-7.02;0.00;17.00;33.80;-461;7.72;-496
272;-7.04;0.00;17.00;33.82;-440;7.71;-475
274;-7.05;0.00;17.00;33.83;-420;7.71;-455
276;-7.06;0.00;17.00;33.84;-401;7.71;-436
278;-7.08;0.00;17.00;33.85;-384;7.71;-419
280;-7.09;0.00;17.00;33.86;-368;7.71;-403
282;-7.10;0.00;17.00;33.87;-353;7.71;-388
284;-7.11;0.00;17.00;33.88;-339;7.71;-374
286;-7.11;0.00;17.00;33.89;-326;7.71;-361
288;-7.12;0.00;17.00;33.90;-314;7.71;-348
290;-7.13;0.00;17.00;33.90;-303;7.71;-337
292;-7.14;0.00;17.00;33.91;-292;7.71;-327
294;-7.14;0.00;17.00;33.92;-282;7.71;-317
296;-7.15;0.00;17.00;33.92;-273;7.71;-308
298;-7.15;0.00;17.00;33.93;-265;7.71;-299
300;-7.16;0.00;17.00;33.93;-257;7.71;-291
302;-7.17;0.00;17.00;33.94;-250;7.70;-284
304;-7.17;0.00;17.00;33.94;-243;7.70;-277
306;-7.17;0.00;17.00;33.95;-236;7.70;-271
308;-7.18;0.00;17.00;33.95;-230;7.70;-265
310;-7.18;0.00;17.00;33.95;-225;7.70;-259
312;-7.19;0.00;17.00;33.96;-220;7.70;-254
314;-7.19;0.00;17.00;33.96;-215;7.70;-249
316;-7.19;0.00;17.00;33.96;-210;7.70;-245
318;-7.19;0.00;17.00;33.96;-206;7.70;-240
320;-7.20;0.00;17.00;33.97;-202;7.70;-237
322;-7.20;0.00;17.00;33.97;-199;7.70;-233
324;-7.20;0.00;17.00;33.97;-195;7.70;-230
326;-7.20;0.00;17.00;33.97;-192;7.70;-226
328;-7.21;0.00;17.00;33.98;-189;7.70;-223
330;-7.21;0.00;17.00;33.98;-187;7.70;-221
332;-7.21;0.00;17.00;33.98;-184;7.70;-218
334;-7.21;0.00;17.00;33.98;-182;7.70;-216
336;-7.21;0.00;17.00;33.98;-180;7.70;-214
338;-7.21;0.00;17.00;33.98;-178;7.70;-212
340;-7.21;0.00;17.00;33.98;-176;7.70;-210
342;-7.22;0.00;17.00;33.98;-174;7.70;-208
344;-7.22;0.00;17.00;33.99;-172;7.70;-206
346;-7.22;0.00;17.00;33.99;-171;7.70;-205
348;-7.22;0.00;17.00;33.99;-169;7.70;-203
350;-7.22;0.00;17.00;33.99;-168;7.70;-202
352;-7.22;0.00;17.00;33.99;-167;7.70;-201
354;-7.22;0.00;17.00;33.99;-166;7.70;-200
356;-7.22;0.00;17.00;33.99;-165;7.70;-199
358;-7.22;0.00;17.00;33.99;-164;7.70;-198
360;-7.22;0.00;17.00;33.99;-163;7.70;-197
362;-7.22;0.00;17.00;33.99;-162;7.70;-196
364;-7.22;0.00;17.00;33.99;-161;7.70;-195
366;-7.22;0.00;17.00;33.99;-160;7.70;-194
368;-7.23;0.00;17.00;33.99;-159;7.70;-193
370;-7.23;0.00;17.00;33.99;-159;7.70;-193
372;-7.23;0.00;17.00;33.99;-158;7.70;-192
374;-7.23;0.00;17.00;34.00;-158;7.70;-192
376;-7.23;0.00;17.00;34.00;-157;7.70;-191
378;-7.23;0.00;17.00;34.00;-157;7.70;-191
380;-7.23;0.00;17.00;34.00;-156;7.70;-190
382;-7.23;0.00;17.00;34.00;-156;7.70;-190
384;-7.23;0.00;17.00;34.00;-155;7.70;-189
386;-7.23;0.00;17.00;34.00;-155;7.70;-189
388;-7.23;0.00;17.00;34.00;-155;7.70;-189
390;-7.23;0.00;17.00;34.00;-154;7.70;-188
392;-7.23;0.00;17.00;34.00;-154;7.70;-188
394;-7.23;0.00;17.00;34.00;-154;7.70;-188
396;-7.23;0.00;17.00;34.00;-153;7.70;-187
398;-7.23;0.00;17.00;34.00;-153;7.70;-187
400;-7.23;0.00;17.00;34.00;-153;7.70;-187
402;-7.23;0.00;17.00;34.00;-153;7.70;-187
404;-7.23;0.00;17.00;34.00;-153;7.70;-187
406;-7.23;0.00;17.00;34.00;-152;7.70;-186
408;-7.23;0.00;17.00;34.00;-152;7.70;-186
410;-7.23;0.00;17.00;34.00;-152;7.70;-186
412;-7.23;0.00;17.00;34.00;-152;7.70;-186
414;-7.23;0.00;17.00;34.00;-152;7.70;-186
416;-7.23;0.00;17.00;34.00;-152;7.70;-186
418;-7.23;0.00;17.00;34.00;-152;7.70;-186
420;-7.23;0.00;17.00;34.00;-151;7.70;-185
422;-7.23;0.00;17.00;34.00;-151;7.70;-185
424;-7.23;0.00;17.00;34.00;-151;7.70;-185
426;-7.23;0.00;17.00;34.00;-151;7.70;-185
428;-7.23;0.00;17.00;34.00;-151;7.70;-185
430;-7.23;0.00;17.00;34.00;-151;7.70;-185
432;-7.23;0.00;17.00;34.00;-151;7.70;-185
434;-7.23;0.00;17.00;34.00;-151;7.70;-185
436;-7.23;0.00;17.00;34.00;-151;7.70;-185
438;-7.23;0.00;17.00;34.00;-151;7.70;-185
440;-7.23;0.00;17.00;34.00;-151;7.70;-185
442;-7.23;0.00;17.00;34.00;-151;7.70;-185
444;-7.23;0.00;17.00;34.00;-151;7.70;-185
446;-7.23;0.00;17.00;34.00;-151;7.70;-185
448;-7.23;0.00;17.00;34.00;-151;7.70;-184
450;-7.23;0.00;17.00;34.00;-151;7.70;-184
452;-7.23;0.00;17.00;34.00;-150;7.70;-184
454;-7.23;0.00;17.00;34.00;-150;7.70;-184
456;-7.23;0.00;17.00;34.00;-150;7.70;-184
458;-7.23;0.00;17.00;34.00;-150;7.70;-184
460;-7.23;0.00;17.00;34.00;-150;7.70;-184
462;-7.23;0.00;17.00;34.00;-150;7.70;-184
464;-7.23;0.00;17.00;34.00;-150;7.70;-184
466;-7.23;0.00;17.00;34.00;-150;7.70;-184
468;-7.23;0.00;17.00;34.00;-150;7.70;-184
470;-7.23;0.00;17.00;34.00;-150;7.70;-184
472;-7.23;0.00;17.00;34.00;-150;7.70;-184
474;-7.23;0.00;17.00;34.00;-150;7.70;-184
476;-7.23;0.00;17.00;34.00;-150;7.70;-184
478;-7.23;0.00;17.00;34.00;-150;7.70;-184
480;-7.23;0.00;17.00;34.00;-150;7.70;-184
482;-7.23;0.00;17.00;34.00;-150;7.70;-184
484;-7.23;0.00;17.00;34.00;-150;7.70;-184
486;-7.23;0.00;17.00;34.00;-150;7.70;-184
488;-7.23;0.00;17.00;34.00;-150;7.70;-184
490;-7.23;0.00;17.00;34.00;-150;7.70;-184
492;-7.23;0.00;17.00;34.00;-150;7.70;-184
494;-7.23;0.00;17.00;34.00;-150;7.70;-184
496;-7.23;0.00;17.00;34.00;-150;7.70;-184
498;-7.23;0.00;17.00;34.00;-150;7.70;-184
500;-7.23;0.00;17.00;34.00;-150;7.70;-184
